# Supplementary material for: Genome-Wide Identification, Classification, Characterization, and Expression Analysis of the Wall-Associated Kinase Family during Fruit Development and under Wound Stress in Tomato (Solanum lycopersicum L.)
Source: Genes (Basel). 2020 Oct 12;11(10):1186. doi: 10.3390/genes11101186 (PMC7650724; doi:10.3390/genes11101186)
Supplement: Supplementary file 1 [file genes-11-01186-s001.zip]

Archive with 3 entries (2 files):
- Supplementary Files/
- Supplementary Files/Supplementary Figure.docx
- Supplementary Files/Supplementary Table.xlsx
