# Supplementary material for: Genome-Wide Identification, Classification, Characterization, and Expression Analysis of the Wall-Associated Kinase Family during Fruit Development and under Wound Stress in Tomato (Solanum lycopersicum L.)
Source: Genes (Basel). 2020 Oct 12;11(10):1186. doi: 10.3390/genes11101186 (PMC7650724; doi:10.3390/genes11101186)
Supplement: Supplementary file 1 [file genes-11-01186-s001.zip › Supplementary Files/Supplementary Table.xlsx]

## Sheet: S1-1Gene DNA Information
Gene name	Gene ID Information	DNA sequences
SlWAK1	Solyc02g068660.1.1 SL4.0ch02：36579598..36581421	ATGAATCTTGAATTTGTATGTTTGTTGTTGCTTCTTTCATGGCTTAAGGTTTTAGATCATTCAATAGCAGCTACATCTCTTGCAAAGCCTGGCTGTGAAGAGAGATGTGGTAACCTTACAATTCCTTATCCATTTGGATTGAGTGCTAGTTGCTCTCTTAACTCGTGGTACGTGATCAAGTGTGATCGAAGTTCTGATCCTCCTAAGCCTTTTATGAATTCATTTCTGCAAGTTGAACTTCAAAGTGAGGTGATATCTGTGTCAATTGAAAACCAAACGATTACTACTTCAGTTTCCATAGTGAATTTTTGCAACAAATCGAGTGAAGGTAGTAGAATCATCACAACGGGGACAGATTTGTCTGGAAGTCCTTTTTATTACGCAAAGGATAGGAATAAG…
SlWAK2	Solyc07g007020.2.1 SL4.0ch07：1779850..1784522	AATGTATGTACCAAATCACTCAAAAAGATGCTGGACCAAAACATTTCAAAATCATAATATGGATCCCACTTGTAAAGTTACTACTTTTTTCGTTTGTCGAGAAGTGGGGAAGCCTTAGGAGGTCCTATTTCAAAAGTATAATGATGTTTGCAGAATTTTGTGCCATCATAATCTATGATTCAACCAGAGAATGAGGCAGACATACATACCAGTACACATGAAGATGCAGATAACCATGTGGTCATTTTTCATTCTTCTGACGGGGCTGCTTTATAAAGAAACAACACAAGTTTCAGCATTAAGAATATGGTCATCATCAGCAAAATTATCTTCACAAAGGCCTGGATGCCCAGAAAGATGTGGCAACGTAACCATTCCTTTTCCATTTGGAATAGGAAA…
SlWAK3	Solyc09g014710.2.1 SL4.0ch09：6788191..6791323	AATTTTCATTGTTAAAAAAAAAAACAAAAAAACATGCAGCTTAGGCAACTTCCTTTTTTTATTTCATTTATGCTAATTTTGACATTAGACACTGCCCAAATTATCCCTTCTAACACCACCCCTCCGCCACCCACAAACACCACATCTCCGCCAATCACCGCCGCCACCACCACGATCACTAAAGCTGTGATTATTACAAAACCAGGATGTCCAAAAAAGTGTGGGAACCTAACAGTTCCGTACCCTTTTGGGATTGGCCTAGGGTCTGGTTGTGCCTTGGACCCAAATTTCGAGATAAATTGTGACACTGATACGATAGATTCTCCAACACCATTCATTGGAAATATTCGTGTGTATGACATATCTGACGCTGAAATGCGTGTATCCACTAACATAAAT…
SlWAK4	Solyc09g014720.1.1 SL4.0ch09：6791616..6795121	ATGCAGCATTATCAAGTTGCTCTGTTTTCTTTCCAACTCCCCTGTTTTATGCTAATCTTAACACTAGCCACCGCCCAAATTATCCCTTCTAACACCACATCTCCGCCCACAAACTCCACTTCTCCGCCAACGAATGCCACCGCCCCCGCCCCCTCCCCCACCAACACAATCACCAAAGCTGCTAACATCACAAAACCAGGATGTCCAAAACAGTGTGGAAACGTTACAGTTCCATATCCATTTGGAATTGGGTCTGGTTGTGCCTTAGACCCCATGTTTGAGATCGACTGCAACGTTACAACACCATTCATAGGGAATATTCAAATTTACGATATCTCAGACGCTGAAATGCGTATATCAAATTTTATAAATACAAAGTGTTACTCACAAACAGGAGTT…
SlWAK5	Solyc09g014730.2.1 SL4.0ch09：6822623..6826232	GAAATTAACTTTTTCAAAATGATGAAGCAATGTCAATTGCTTCTACTTCATTTCTTTCTAATATTCTTGACATTAGCCAATGCTCAAACCACCACCAACACCACCATTACAAAAGGCGCGAATATCACAAAACCAGGATGTCCAAAGAAGTGTGGGAACATCACAATTCCGTATCCTTTTGGGATTGGGTTAGGTTTAGGCTGTGCTTTTGACTCGAGTTTTGAGATTGGTTGTAACAAATCGACAGGGACTCCAACACTCTATGCATCGAACATCAAAGTATACGACATTTCAGACGCAGAAACACGAGTATTTAATTTCATAGCGGAAACATGTTACACATCAGCTGGAGTTAAGCTTGTAGAATATCCACTATGGGTTACTTTAGGAAGATCAACT…
SlWAK6	Solyc09g014740.2.1 SL4.0ch09：6833335..6837969	CCAAAACTCGAACTTCAAATCGTTGATTAAGAAAGTCGCAGTCCATCCATTAAGGTTTTTTAATTTCTAGGAGTACTTAATCAGTCCAATATATTGGAAATAAGTTGTGTATACATTCCTCCAAAATTACTAACCATGCAACTCAAACAAATTGCTCTGTTTTTTTCATTTACTTGCTCTGTGTTAACAATCTTGACATCAATCTCCGCCCATCCCACGGCGGACAGTCCTGTATCTCCTACTACAATCACAAAAGCCCCAAATATCGCGAAACCAGGATGCCCAAAGCAGTGCGGTAACGTTACAATTCCGTATCCATTTGGTATTGGATCAGATTGTGCAATGGACTCAAGTTTCGAGATCAACTGTACTGCAGGGTCTAGTGCAACACTCTATAGA…
SlWAK7	Solyc09g015230.1.1 SL4.0ch09：8291027..8292704	GTTATCGATGTTCCTGCATGCAAGGATATGACGGGAATCCATACCTGATAGATGGTTGTCAAGGTATGTATATGTTTCTGAGTCTCCTACTATGATTTTATCTCAAATCTATCATTTTGCAAATGAATGATTACATTATCGTACGTTTACAGATATCAATGAATGTCTAGATCCGCAACCAGATTATGATAGGTGTGTCAAAAATGCCATTTGCAACAATAAAGATGGGAGTTATACATGCATATGCCGTCCAGATTTCAGTGGTGATGGTTATACCGAATGCATTCGCCACAATCCTCAGAGAAAAATTCAGAATATTTATCTAATTATAGGTACTTTTCTTAACTTCTCTGCAATTCTGCAGTACTTCTTTGATAAGCCCGTCAAATATTACTACTA…
SlWAK8	Solyc09g015240.1.1 SL4.0ch09：8293910..8296523	ATGTCTCCTAATGATGTGATGATTTTTGCTCTGATAACATTAATTTGCTTTTCTCTATGTTTTGGTGATTATGCTATGTTACCAACACACAACAATCTCATAGCAAAACCCAACTGCAAAAAAAGTTGTGGAAATGTCAGCATCCCTTTCCCATTTGGGATTACACAAGATTGCGTTTTATACAATCAATTCCTTGTTACTTGTGATTACACTTTTCAACCTCCCCGTCCTTTTTTCTATGACTCCTCTATTCAAATCACAAACATATCTCTCACTGGGCAACTTACAGTCTTTCAATTCATATCCAAAGATTGTTATAAATCCGGGGTAAACACGGAGAATAACACTCCATGGATATCATTAACACAATTGTTTGCAGTTAGCAACACCGCGAATATG…
SlWAK9	Solyc10g076530.1.1 SL4.0ch10：58606466..58608546	ATGGATGTGATAGAAGGAGAGTGTACGGGAAAAGGCTGCTGCCAGACGCAGATACCCAAGGGCTTGAAATACTATAACACAACCATGTCTAGCACAAAAAATCATACTCATGTTTGGTCCTTCAATTCGTGTTTGTATGCATTTCTGGGAGAGGCGGATCACATCCATTTCCAGGGCTTGCCAGATCTAGGTGATGATCTAAATGTCAATAATTTTTATGATAGGATTAAGGATAGTGTCCCCATTGTGCTGGATTGGGCCATCGGGAGTCTTACTTGCACGCAAGCTTTGAAAAATGAGGATTATGCTTGCAGTGAAAATAGCCACTGCATTGATTCAGATACTGGTCTTGGTGGATACCGCTGCAGCTGTAATACAGGTTATCAGGGTAATCCTTAT…
SlWAK10	Solyc10g076550.1.1 SL4.0ch10：58611261..58612493	ATGAATTTGCTTGCTTGTTTCTACGCTTGTGCGCTAGTATTAACATTAGCCACAGCCCAAAACACCACTGAAGTCACAAAGCCAGGATGCACTAAGCAGTGTGGAAACGTTATGGTTCCATACCCATTTGGTATTGGCTCAGATTGCGCCTATGATTGGGGGTTCGTGCTGCGGTGTAACACGTCTAATGATGGTTCACAGAAACTCCTCATAGGAAATAACATTGTGGTGTACAATATCACCGATGCTGAATTGCGTATCTCCAATTCAATCGGTTGGAGATGGTACAACTCTAGTGGAGCTGTGCACAGCGAATCACTTGCTTGGACCACATTTCCAGAAACAACACCGTATAGTTTCTCTTCGCTGAACAGGTTTACTGTAGTTGGTTGCGATGAC…
SlWAK11	Solyc11g072140.1.1 SL4.0ch11：53448452..53451005	ATGCTTCTTAACATGGCTTTACTCCACTTGATGATACTAATATATAGCTTGTTTTCAGTTTCGTCGTTACAATTCACAGAAAAATCAATTGCTAATGCTACTACTATAACCAAACCTGGCTGTGATAGCAAATGTGGGAGCTTAACTGTTCCATTTCCTTTTGGTATTGGTAATGGAACAGGCTGCTCGATTGATCCTTCATTCGATATCACTTGCAACGTTTCGTTCAATCCTCCAAAGGCTTTTCTTTCTGGCAAAGATATTGAAGTGGTTGATATCCTAGATGATCATATACTTGTTAAGAACAACGTTGGGAGTAGGTGTTATGATCAAGCAGGGGCGTTGATCAATGATGACTCGATAAACTTTAGCTTGGGATCGACATCTTTCTCCTTCTCT…
SlWAKL1	Solyc02g086270.2.1 SL4.0ch02：46993145..47002159	AAATAGCAAATATCACAATGTTTTCGTACTACCTGGTGCTGTAGGCCCGGGGAAGTGCGATGCTAGTGTCACAGTTCCAGTGCCTCAAATGAGTGCTGGTAATGTAGGGTCATTGGATACATCAGGTCTGGCACAAGTACTACAAGAGGGGTTTGATATAAGATGGAAACTTGAAAGTAAAACCTGCAGTAAATGTATCCAAGACAAGGGAAGATGTGGATATGATGAATATTCGAAGCAAACAACTTGCTTTTGTCCTGGTCCTCCTTATGCATCTTCTTCTTGTCCAGTTGCTACTTTTGGGCTCCCTACTTATGGATACGCACCACCATTACCAATATCTATACCATCTCCATCCCCAGGTAAATGTTCTTGTTTTCCTAAAACTATTTCCGGCTC…
SlWAKL2	Solyc02g090110.2.1 SL4.0ch02: 49771759..49777869	GCTGCGTGTGCGTAAAAAGAAGCTTCTTCCCGTCTCTTCCATCTCCGATTACTAGTCGATAGCTTTACTGTTACGAAACCCTGTTTTTGCAGAGCTGTTTTGGAGTTGAGATATTTCAAATTTTGGACTCTTAATTGCTGCTATTTTGCTTCCAATCAAAGAAAAGAAAAGTTGCAGACGAAGGAAGAGAGAGAAGTAAAAGACATTAATACATGAAACCAGTCCACGGTACTCTTTACTCCCTACTCTATTTTCCCTTCTATGGATGGAATTCGGAAAATAGCATTTATTGACAAACAATGAACTCCCCACCAACATCAACTGCACCCCCTTAATTTCCTCAATTAATGGTCTTCAACAAGTCAAACTCTTTTTCTATTTTTTTTCCTTCTTTTTCAT…
SlWAKL3	Solyc03g119240.2.1 SL4.0ch03：62332457..62336001	CTTTTGTTAGTCAAAACTGGATTAACTTTGATACTTGAACACCTCAATTGAATTGTATATTTTGCCGAACTCTTCTAATACAAGGTTCTCCAACCAACATAGTCTATCATTGATGAGTTCTCTCACAAATGCATGCTCAAAACTTTCCTCTTCCTCTGCTCCAATCCATTGTTGCCTTCCTATGTTTCTTGATCACGTCCTCGCCATCGTATGGCCTAGAGGATAAACAGTATTCCACTTGTAATAGCTCCTACACCTGTGGGAATATTCAGAATATCAGCTTTCCTTTCTGGGGTGGTGATCGACCTCAAGAATGTGGTCTTCCACAATTCAAGCTTGCATGTGAAGACAATCAGGATCCCCTTATACATATCGATGGTCATAATTTCCGCGTACTTG…
SlWAKL4	Solyc04g007390.2.1 SL4.0ch04：1113429..1116253	ATAGTATTTTTTTTGAGTATGTTATCATTAAATTCTTTGTCAATTTTCTTGATTTTCTGTATGTTTGCTTCAGTTGTAGCTGGGAATCAAATTCAAAATAATCGTAGTTGTATCGATGAATTCGAATGTGGAAATATTGACAATGTGAGATTTCCATTTTCTTTATCATCACAACCTGATTGTGGATTGTACACTATAGATTGTGATGTTATTCCAAATCCAACTATTCGTATCGGAGAAAATGTTTATAGTGTTCTGAGACAAGGCTACTCTGGTGGTTTTCGAGTTTTAGATCGTACACTTGACTACTTGTTGGCGAGAAATAATTGTGAAACTTTTGATAAAGGTATATCGTTTCCAAATTCTCCTTCTATCTCGTTTAGAATCAATGAACGAAAT…
SlWAKL5	Solyc04g079710.2.1 SL4.0ch04：62063049..62067282	ATTTCTTCCCCAATCCCGTTTCATTCACTTTATCAATTTACCAATTTTCTTTCTTCTTCTTTCTCCTCTTCCCCTGTTTCACATGTCCTCAAAAACATGAATTTTCCTCTCCATTTTACAACAATTCTCTGTTTGTTTATTCTCAAGTTTTCATCAAACACAGTTCTTGGATCAAACTGTACCCATTCATGTGGAAACAGATTCCTTCCATTTCCTTTTGGTTTCTCCCATGGCTGCCCAATTCAGCTTAACTGTACCTCAAATGAAGAAATTTTCATGAAAGATTTCCCAGTTCAATCAGTAACTTCAGATACCATTTTAATCAATCTTTTAGCAAAATGCAGCCGACCATTTTCAGCAATTCACAATCTTTTTAGCCCAAATTACGCACCCACTTCA…
SlWAKL6	Solyc05g008930.2.1 SL4.0ch05：3188692..3195385	CTTTAATTGTACTATAATAATCCTCTGTGAATATGACTAATGACACTAAAAGCAGCCATTTTTATTGCAATTTGAAGCTTAATAATCATCAGTCAAAAAGTTTATTGGTCAATAAATGCAACTTTTTTTATTTTTTGGTTAAAAAATTATCTTGAAAATTCAATCTTTGTGTGATTGGAGGTAGATACATAGTCAACCCTTTTGTCAGAACCAGTTGTAGAGAATTTGTAAAGCAAAAAAATCCATATTTTTGCTTAAAAGTTCAATCTTTCTTCTAAAGGAAAAAACCCAAGAAACCCCTTTTCTCTTTTTAGTGTATTTTTCATTATCTACTTGTTTAGTTTGTATATTTTCAGGTGTTCTCAAGATTACAGATGAACCAAGAAAAAAGGTATTTCT…
SlWAKL7	Solyc05g008940.2.1 SL4.0ch05：3195626..3198855	TGAGAATGGAGAGTGGAAAAGTCTTTAATTTTGACCCTCACTTGAAGTTTGTTTCATTTTTCCAAAGTCTTGGTAACAAAATTCCAAGTTCACATATAGAAAAATAAACCAGATAACAAGGTTAAATTCCAATTTCTTGCTGTGTGAGACCATATAGAGTAAACAATATGGCTTCTGTTTTCTTTTTTTTGTGTTGTGTAGTGATCTTTAGCCTACATCAAGTACTAGGTAATTCCAAATCCAACTGCACCGATGAGTTCGAGTGTGGAGGCCTTGGAGCTATGAAGTTTCCTTTCACAAATACCACCAACCCTGAGTGTGGATTATGCAGGTTTGATTGTCATACTAAACCATATCCTACAATTAAACTTGGTGGACACAAATATGATGCTGTAGTGA…
SlWAKL8	Solyc05g008950.2.1 SL4.0ch05：3203754..3206812	AATTTTAGAAAACTGAAATGAGTGAAGTTGTTGTTAGTATACAGAGTCATGAAGTCAAGTCTATCTACTTGTTTCAATGTGAAAGCTTCAATTTTTTTTTCTTTTTCCTAATAAGTGTAGCCGTTCTTATACGTTTGGTTCCACATGGTGTTTCTTTTTGACAAGTTTTTCAGTTAAACTAAAGACTATTTAATATATCTAGGTAGAGTTAATACTGTATAACGAAACAAACTTCAGCTAGTTTTCCTCTTTCTTGTAGTATGGCTTTTGCTTCTTCTTTGTTTTGCTTACTTCTATCTTTTTTTCTGATGTTAGTTCAGGCAATGGGCAGAAATGATTCAACTTGTCCAAAGTCATTTTCATGTGGAAATCTTACTGATCTGAGCTTTCCTTTCTCTC…
SlWAKL9	Solyc05g008960.2.1 SL4.0ch05：3212768..3215427	TTCAGGTCTTATAAGATATAGACTTCTAGAGTCACAATTCACAAAGCTTCAGTTAGCGCGTTTTCTTCTTAATTGCAGTTAGATTCAATATGGATCTTGCTTCTTCTTTATTTTGCTTCCTTCTATCTGTTTTTATGATGTTAGTTCAGGCAAATGGAAGAAATGATTCGACTTGTCCAAAGTCGTTTTCATGTGGAAATTTTACTGACCTGAGATTTCCTCTCTCTCTTTCCACACAACCTGAATGTGGAATAATGTTCTTATCTGGTTGTGATGCTAAACCGTATCCGAGAATCCGACTTCTTCCTGAGGGAGATTGGTACTATGCTTTAGAGATGCATAATTCATCAGTTTGGCTTGGGGACACGAAGCTTCAAACAACGTTGACGAAACACAAGT…
SlWAKL10	Solyc05g008970.1.1 SL4.0ch05：3216987..3218572	ATGTCCATTTCTGGTTGTGATGTTAAACAATATCCAAGAATCCAGTTGCTTCCTGGAGGAGATTGGTATGATGCTATAAGCGTGCCGTTTAATTATACAGTTTTGATCGTGGACCTGAAGCTTCAAACTATATTGAGGAAAAACAAGTGCCAGGCTTTTAACGAAAATATCTTCCTTCCAGATTCTCTTTCTATATCTTTCAATATTCTCCAAATCTTTATGAGTCATTTTTACAGATGCAACAGTGCTAGTAGTACCCGGAAGAACAACGAGCATTTTTCTGGTTATAAAATGTACAATGGTTGTAAAGGCTTTAACATGTACTACAATCTTCCGGGAGATGATGATGAAGTCCTTCCAGCAGGCAATCTTACTATCAACTGTTCACTTCTCCAATTG…
SlWAKL11	Solyc05g008980.2.1 SL4.0ch05：3219705..3221919	ATGTCTTTGGCTTCTTCGTCTATTGGCGTTATTCTATCTCTTCTTCTGATGTTAGTTCAGGCAAAGGGGAGAAATGATTCAACTTGTCCAAAGTCCTTTTCATGTGGAGAGCTTACTGACCTGAGCTTTCCTTTCTCTCTATCCACACAACCCGACTGCGGAATAGTTCCCATCTCTCATTGTGATGCTAAACCATATCCAAGAATCCAACTGGTTCCTGGAGGACAATGGTACTATGCTATGGGAAAGGAGTATACTTATACTATTTTACTTGTGGACCTGAGGCTTCGAACCACATTGACGCAACACAAGTGCCAGGCTTTTAATGAAAATATCTCCCTTTCAGGCTCTCCTTCTATTTCTTACACTGCAGTTGACCTTCAGAACTTCTACAAATGC…
SlWAKL12	Solyc05g008990.2.1 SL4.0ch05：3224364..3227202	GAGTTAAGACTTATGGCTTTAGCCCTTTTTTTTGCTATGTTCTTTATGTTTCATGTTGTTATAGTTGAAGTTGAGAGTAAATCATCATGTCCAAAAGAGTTCAATTGTGGAAGACTTGGTATCATGAGTTATCCTTTTTCAGAATTCAATAAACCATATTGTGGATTATCAAAGATTGATTGTAACAACACATTTCAATATCCAAAAGTTGAGATTGAAAGTGTGACATACAATGCTTACAAGAAGTGGCTATGGGTGAATGGTATCGATCTTTCGGACTCGATTCTTGAAGGTTATTTAGCTAATAGAAGTTGTAAATCCTTTGAAAGGAACTTATCTTTTCCTAATACACCTTCTGTTTCATTTGGTGTATTCAACAATATCACTTTGTTCAAATGT…
SlWAKL13	Solyc05g009010.1.1 SL4.0ch05：3230942..3231850	ATGCAGCAGTTTATCAACGAAATTGAAATTCTCACTCGCCTTAGGCATCCGAATCTTGTAACCCTTTATGGATGTACATCAAGACGTAGCCGTGAACTCTTCCTTGTTTATGAGTACATTCCTAATGGAACAATTGCTGATCACCTGTACGGACATAGAGCGAAGGATAAGTTACTAACATGGTCTATAAGGCTCAAAATCGCCATTGAAACTGCTAGCGCTTTGGCTTACCTTCATGCTTCTGACATCATACACCGTGATGTCAAAACAAATAACATTCTCCTGGACAATAAGTTTTGTGTCAAAGTAGCAGATTTCGGGCTGTCAAAATCCTTCCCTAACGATGTCACTCATATCTCAACCGCACCTCAGGGGACCCCGGGATATGTTGATCCTCAG…
SlWAKL14	Solyc05g010530.2.1 SL4.0ch05：4795942..4799018	AGGTAAAGCATTAACTTTTTTTAAAAAATATGACAGAATCAGATGAGAAAAAGAAACAGAGCAACGTTATACTTGAAGCTGCACTTATGATTCATACATATTAAAAAATATGCAGTTATGTTATTGTTGAAACAAGTTAAATCACTGCCGCCGATATATACCTTGCAGTTGTTGTAGCAGGTTTGCTACTTTATTTTCAAGCATATCATACCATATCTGTTTCAAACAGTTAACTTAACGCAATGGCACAAGAATATTATACACTTTCAGAACACAGAAGAGGCTGTTGAATCCTCAGCAGGTCGGATCTTGCCTCTTCTTTATTTTGCTTCCTTCTATCTGTTTTTATGATGTTAGTTCAGGCAAATGGAAGAACTTATTCGACTTGTCCAAAGTCGT…
SlWAKL15	Solyc09g008640.1.1 SL4.0ch09：2143085..2144971	ATGACTATTCTTTACAGGAGGAAAACCAACCTGTATGTCTTACTGTTACTCTACTTCTTTTGTTACTGTTGTTCCCAAAAGACATGTCCAAACTGTGGTCCTCTAGAGGTTCCATATCCATTGAGCACGAATCCCAACTGTGGCAACCCTGACTATTCTATCCGTTGTGATCCTCACTCTCACAAGCTCTATCTTGATACCCTTAATGGAAGCTCTTACGTCATCCTCAGAGTTATGGCCTCGTTCCAGCGTATGGTGGTGCAACCATCACCCTGGATGCCTGGTACCTGTGTTACACAAGACTTGTCAGTGAGTGAGGGACTGTGGTTGAACCAAACTCTTCCGTTTAACGTTACTTCTTCTAACACTATCTTCTTATTTAATTGTTCTCCTCGTCTT…
SlWAKL16	Solyc09g011200.1.1 SL4.0ch09：4581742..4586038	ATGGAGAAAAAAACATTACTTCTAATCATATTTTTCACTTCGATGATAAATTATACACTTTCAAAAAAAATCGCAACGAAAAATAAACTTATTTGTGAAAATTGTGGCAAAATCCCCGTGCCTTATCCATTAAGCACGGCGCCTAATTGTGGCGATCCATTATACAAAGTAAGTTGCAATGCAGGTACACTATGGTTCGATGCGATGAAAAATTCATCTTACGTTATTTCATCTGTTACCCCACAAATTCAACGATTAGTCATTAAACCACCTACCCCATACCCTAACACATGTCTATCGTCTGATTTTCGCTCCGAGGGGATCCAACTTGACCCGAATCTACCATTCAACATCACGGCTAGCAACGTAATATTGTTGTTAAATTGCACGGACTATATG…
SlWAKL17	Solyc12g036330.1.1 SL4.0ch12：44934764..44937120	ATGGTAAAGAAATCTGTTTCTGTTCTTGCCGTCGCGATTCTGTTCTTCACCTTAACAGATGACACTCTTTGTATATACCTTAATTCTAGTGCTTGCGTTACGCAGAGTTGTGGTGATGGAGTGAACATATCATACCCCTTTTGGATTCCTGAGAAACAGCCATCCTACTGTGGCTTACCAGCTTATAATGTCACTTGCAACAAACATAAACCATTTGTTCATATTTCTCAAGAGGAGTTTATCATTAAGGAAGTATATTACACAAACTACTCGATTCTGCTAGCAAAAGCAGATGTGTTTGATAAAGAAAACAAATGTCCAGTACCAAGACATAATTTTAGCACAAGGGGTACTCCATTTTCTTTGGGGCCTAACACTGCAGATCTCTTTTTCTTCTAT…
SlWAKL18	Solyc12g088040.1.1 SL4.0ch12：63105716..63108889	CTTCATTTTCAAAAAAAAAAAAAGTCATGGCTAACCTGCTCCTCCTGCTTCTGCTAATCTGCACCACCCCTGCAGTACTTTCTGCTCGTCGTTGTTCTGATTGTGGATCTTCTCCTGTTCCTTACCCACTCAGTACTGGCCCCGATTGCGGTGACCAATCTTACAAAATACGGTGCAGTAATCGACTATTCTTCGATACGTTGAACAATTCATATCCGATAAGTTCAATTTCTCCCGATACGCAGACACTTACTATCGAACCATCGCCGTTTCTATCCAACACCTGCATCACCCAGGACATTTCTACCGTCGGTGTTCAGTTGAATTCATCTCTTCCTTTCAACATTACCAGCAGCAACACGATCGTTTTCCTGAACTGTTCTCAGAGTTTGCTGTCGT…

## Sheet: S1-2 Gene CDS Information
Gene name	Gene ID Information	CDS sequences
SlWAK1	Solyc02g068660.1.1	ATGAATCTTGAATTTGTATGTTTGTTGTTGCTTCTTTCATGGCTTAAGGTTTTAGATCATTCAATAGCAGCTACATCTCTTGCAAAGCCTGGCTGTGAAGAGAGATGTGGTAACCTTACAATTCCTTATCCATTTGGATTGAGTGCTAGTTGCTCTCTTAACTCGTGGTACGTGATCAAGTGTGATCGAAGTTCTGATCCTCCTAAGCCTTTTATGAATTCATTTCTGCAAGTTGAACTTCAAAGTGAGGTGATATCTGTGTCAATTGAAAACCAAACGATTACTACTTCAGTTTCCATAGTGAATTTTTGCAACAAATCGAGTGAAGGTAGTAGAATCATCACAACGGGGACAGATTTGTCTGGAAGTCCTTTTTATTACGCAAAGGATAGGAATAAG…
SlWAK2	Solyc07g007020.2.1	ATGAGGCAGACATACATACCAGTACACATGAAGATGCAGATAACCATGTGGTCATTTTTCATTCTTCTGACGGGGCTGCTTTATAAAGAAACAACACAAGTTTCAGCATTAAGAATATGGTCATCATCAGCAAAATTATCTTCACAAAGGCCTGGATGCCCAGAAAGATGTGGCAACGTAACCATTCCTTTTCCATTTGGAATAGGAAAAGGGTGTTACTTCAATGAAGCATTTAAAATGAGCTGCGATAACAACACTGCGTATAGTCATAATAATGATCTGTATGTGCAACACATATCAATGGACTCCATCACAGTTGATATTAGTTTCGTTTCAAACCCCTACAACAAATCATCTGGAATGAACATTTACAGTGATGAAATTCTTCAAGGAACTGGC…
SlWAK3	Solyc09g014710.2.1	ATGCAGCTTAGGCAACTTCCTTTTTTTATTTCATTTATGCTAATTTTGACATTAGACACTGCCCAAATTATCCCTTCTAACACCACCCCTCCGCCACCCACAAACACCACATCTCCGCCAATCACCGCCGCCACCACCACGATCACTAAAGCTGTGATTATTACAAAACCAGGATGTCCAAAAAAGTGTGGGAACCTAACAGTTCCGTACCCTTTTGGGATTGGCCTAGGGTCTGGTTGTGCCTTGGACCCAAATTTCGAGATAAATTGTGACACTGATACGATAGATTCTCCAACACCATTCATTGGAAATATTCGTGTGTATGACATATCTGACGCTGAAATGCGTGTATCCACTAACATAAATCAGAGATGTTATTCATCCACGGGCAGGTTGCTT…
SlWAK4	Solyc09g014720.1.1	ATGCAGCATTATCAAGTTGCTCTGTTTTCTTTCCAACTCCCCTGTTTTATGCTAATCTTAACACTAGCCACCGCCCAAATTATCCCTTCTAACACCACATCTCCGCCCACAAACTCCACTTCTCCGCCAACGAATGCCACCGCCCCCGCCCCCTCCCCCACCAACACAATCACCAAAGCTGCTAACATCACAAAACCAGGATGTCCAAAACAGTGTGGAAACGTTACAGTTCCATATCCATTTGGAATTGGGTCTGGTTGTGCCTTAGACCCCATGTTTGAGATCGACTGCAACGTTACAACACCATTCATAGGGAATATTCAAATTTACGATATCTCAGACGCTGAAATGCGTATATCAAATTTTATAAATACAAAGTGTTACTCACAAACAGGAGTT…
SlWAK5	Solyc09g014730.2.1	ATGATGAAGCAATGTCAATTGCTTCTACTTCATTTCTTTCTAATATTCTTGACATTAGCCAATGCTCAAACCACCACCAACACCACCATTACAAAAGGCGCGAATATCACAAAACCAGGATGTCCAAAGAAGTGTGGGAACATCACAATTCCGTATCCTTTTGGGATTGGGTTAGGTTTAGGCTGTGCTTTTGACTCGAGTTTTGAGATTGGTTGTAACAAATCGACAGGGACTCCAACACTCTATGCATCGAACATCAAAGTATACGACATTTCAGACGCAGAAACACGAGTATTTAATTTCATAGCGGAAACATGTTACACATCAGCTGGAGTTAAGCTTGTAGAATATCCACTATGGGTTACTTTAGGAAGATCAACTCCTTATAGCTTCTCTACC…
SlWAK6	Solyc09g014740.2.1	ATGCAACTCAAACAAATTGCTCTGTTTTTTTCATTTACTTGCTCTGTGTTAACAATCTTGACATCAATCTCCGCCCATCCCACGGCGGACAGTCCTGTATCTCCTACTACAATCACAAAAGCCCCAAATATCGCGAAACCAGGATGCCCAAAGCAGTGCGGTAACGTTACAATTCCGTATCCATTTGGTATTGGATCAGATTGTGCAATGGACTCAAGTTTCGAGATCAACTGTACTGCAGGGTCTAGTGCAACACTCTATAGATCTAACATCAAAATCTACGATATCTCAGATTCTGAAATACGCGTATCAAATATGCTGTATCAGAGATGTTACTCAGAAACTGGGCAACTTTTAGTACCAGATAATCCAACATGGTTACGTTTCGGAAAATTAACA…
SlWAK7	Solyc09g015230.1.1	ATGCAAGGATATGACGGGAATCCATACCTGATAGATGGTTGTCAAGATATCAATGAATGTCTAGATCCGCAACCAGATTATGATAGGTGTGTCAAAAATGCCATTTGCAACAATAAAGATGGGAGTTATACATGCATATGCCGTCCAGATTTCAGTGGTGATGGTTATACCGAATGCATTCGCCACAATCCTCAGAGAAAAATTCAGAATATTTATCTAATTATAGGCATTACATCAGGGGTTGCTTTAATAGTTATTGTAGTATTTGGCTGGTCATATACTGCATTCCAAAGGAGAAAAATGTCAATGCTGAAAAAGAGGTTTTTTCAAGAAAATGGTGGATTAGTTCTACTGCAACAACTCAAAGTGGAAGAGGGATCAAGTAATACTAATACAGTA…
SlWAK8	Solyc09g015240.1.1	ATGTCTCCTAATGATGTGATGATTTTTGCTCTGATAACATTAATTTGCTTTTCTCTATGTTTTGGTGATTATGCTATGTTACCAACACACAACAATCTCATAGCAAAACCCAACTGCAAAAAAAGTTGTGGAAATGTCAGCATCCCTTTCCCATTTGGGATTACACAAGATTGCGTTTTATACAATCAATTCCTTGTTACTTGTGATTACACTTTTCAACCTCCCCGTCCTTTTTTCTATGACTCCTCTATTCAAATCACAAACATATCTCTCACTGGGCAACTTACAGTCTTTCAATTCATATCCAAAGATTGTTATAAATCCGGGGTAAACACGGAGAATAACACTCCATGGATATCATTAACACAATTGTTTGCAGTTAGCAACACCGCGAATATG…
SlWAK9	Solyc10g076530.1.1	ATGGATGTGATAGAAGGAGAGTGTACGGGAAAAGGCTGCTGCCAGACGCAGATACCCAAGGGCTTGAAATACTATAACACAACCATGTCTAGCACAAAAAATCATACTCATGTTTGGTCCTTCAATTCGTGTTTGTATGCATTTCTGGGAGAGGCGGATCACATCCATTTCCAGGGCTTGCCAGATCTAGGTGATGATCTAAATGTCAATAATTTTTATGATAGGATTAAGGATAGTGTCCCCATTGTGCTGGATTGGGCCATCGGGAGTCTTACTTGCACGCAAGCTTTGAAAAATGAGGATTATGCTTGCAGTGAAAATAGCCACTGCATTGATTCAGATACTGGTCTTGGTGGATACCGCTGCAGCTGTAATACAGGTTATCAGGGTAATCCTTAT…
SlWAK10	Solyc10g076550.1.1	ATGAATTTGCTTGCTTGTTTCTACGCTTGTGCGCTAGTATTAACATTAGCCACAGCCCAAAACACCACTGAAGTCACAAAGCCAGGATGCACTAAGCAGTGTGGAAACGTTATGGTTCCATACCCATTTGGTATTGGCTCAGATTGCGCCTATGATTGGGGGTTCGTGCTGCGGTGTAACACGTCTAATGATGGTTCACAGAAACTCCTCATAGGAAATAACATTGTGGTGTACAATATCACCGATGCTGAATTGCGTATCTCCAATTCAATCGGTTGGAGATGGTACAACTCTAGTGGAGCTGTGCACAGCGAATCACTTGCTTGGACCACATTTCCAGAAACAACACCGTATAGTTTCTCTTCGCTGAACAGGTTTACTGTAGTTGGTTGCGATGAC…
SlWAK11	Solyc11g072140.1.1	ATGCTTCTTAACATGGCTTTACTCCACTTGATGATACTAATATATAGCTTGTTTTCAGTTTCGTCGTTACAATTCACAGAAAAATCAATTGCTAATGCTACTACTATAACCAAACCTGGCTGTGATAGCAAATGTGGGAGCTTAACTGTTCCATTTCCTTTTGGTATTGGTAATGGAACAGGCTGCTCGATTGATCCTTCATTCGATATCACTTGCAACGTTTCGTTCAATCCTCCAAAGGCTTTTCTTTCTGGCAAAGATATTGAAGTGGTTGATATCCTAGATGATCATATACTTGTTAAGAACAACGTTGGGAGTAGGTGTTATGATCAAGCAGGGGCGTTGATCAATGATGACTCGATAAACTTTAGCTTGGGATCGACATCTTTCTCCTTCTCT…
SlWAKL1	Solyc02g086270.2.1	ATGCATCCTTATTTTTTGCTCTTCACTTCCACAATATTTATCTTGATCTATATACCGGGGTCTTTCTGTCAAGATGACGAACAATACAGGAGTTGTGGTGAGCCGTTTCGCTGCGGCAGCATGGATATAGTTTACCCTTTTTGGGGAGGGAGAAAACCAGAGTATTGTGGTCATCCAAGTTTTGAGATCAAGTGCGAAAATAACATCCCCAAAATTACTATTGAATCAACAGGATACGAAGTGATAGGTATCAACACCCCTAATAGAATTGTAACCCTGGCTCGCGATGATTTACTGAGTAATATTTGTTTGGATAATCCTGAGAATATGACTCTCTCCTACCCTTCCACCACCACCAATGGCCGCGGCGGCGCCACCATCACAATTACTCTCTTGTTC…
SlWAKL2	Solyc02g090110.2.1	ATGGGTTTTCATCACATCATTATTATTAGATTCGTTTTCTCAATTTTATTGGGTTGGTTATCATCGTCAGTTGAGGCTACTAATTCAACTAAGTGCAATCAGTACTGTGGAGCTGCTGGTTCTTATAGTCCGCGTGTTTCTTATCCATTTGGATTCTCAGAGGGTTGTGGGATTCGTTTAGACTGTACTGAAAGTACTGGAGAAATCAGAATTGGGGAATATATAATACAGAATGTGACTTCAGAGACTCTGATGGTTAACTTCTCGATGAATTGCAGCCGTCCGATTGAGGATCTACAGCAATTTGATCGAACCAACTTTGGTATGACTTGGAGAAATGGACTGCTTCTACACAATTGCAAAGTACCGAAGAGCGAATGTACCATACTATCGGAAATT…
SlWAKL3	Solyc03g119240.2.1	ATGCATGCTCAAAACTTTCCTCTTCCTCTGCTCCAATCCATTGTTGCCTTCCTATGTTTCTTGATCACGTCCTCGCCATCGTATGGCCTAGAGGATAAACAGTATTCCACTTGTAATAGCTCCTACACCTGTGGGAATATTCAGAATATCAGCTTTCCTTTCTGGGGTGGTGATCGACCTCAAGAATGTGGTCTTCCACAATTCAAGCTTGCATGTGAAGACAATCAGGATCCCCTTATACATATCGATGGTCATAATTTCCGCGTACTTGACATCAATGGAGACAATCAAACCATGAGAATTGCACGAAATGATCTTGAGGATGACATTTGTCCTGATAGATTCGGTAACACTAGCTTAAATGATGCCCATTTCCGCTATGCTCCTCGCAACTTAATG…
SlWAKL4	Solyc04g007390.2.1	ATGAAGGGGATACTTGGAGACGGAGGTTTTGGAACTGTATACTATGGTAAGCTTCGTGATGGACGAGAAGTTGCAGTTAAACGCTTATATGAGCAAAGTTCCAAGAGGATGGTGCAATTTAAGAATGAGATTGAAATACTTACTCGTTTAAGGCATCAGAATCTTGTTATGCTCTATGGTTGCACGTCAAGGCATAGTCGTGAACTCCTCCTGGTTTATGAGTACATCCCGAATGGAACAGTTGCTGATCATCTCCATGGCGAGAAAGCAAAGAACGGAGCCCTTATATGGCCTATACGCATGAAGATTGCCATAGAAACTGCTAGTGCTTTAGCTTATCTCCATGCTTCTGACATAATACACCGCGATGTCAAGACTTGTAACATTCTACTTGACAAC…
SlWAKL5	Solyc04g079710.2.1	ATGAATTTTCCTCTCCATTTTACAACAATTCTCTGTTTGTTTATTCTCAAGTTTTCATCAAACACAGTTCTTGGATCAAACTGTACCCATTCATGTGGAAACAGATTCCTTCCATTTCCTTTTGGTTTCTCCCATGGCTGCCCAATTCAGCTTAACTGTACCTCAAATGAAGAAATTTTCATGAAAGATTTCCCAGTTCAATCAGTAACTTCAGATACCATTTTAATCAATCTTTTAGCAAAATGCAGCCGACCATTTTCAGCAATTCACAATCTTTTTAGCCCAAATTACGCACCCACTTCAAAAAACGGTATACTTTTCCAGAATTGCAGTTCTTCACAGTCTAGCTGTTTGATTCCATCTACGATGATACAAACCCATTTTGACATTCTTGATTGT…
SlWAKL6	Solyc05g008930.2.1	ATGAACCAAGAAAAAAGGTATTTCTTGATAGTATCATCAAACCTTTGTGTTTTATGCTTCATTTTGCAAATAGATAAATGTTCTGCTGTTGATCCACAGTTTGTAGTGTGTAATAAATCAGTAAATTGTAGATATGGTCCAAGAATAAGCTTTCCATTTTATATTGAAGATGTTCAAGAATCTTACTGTGGGTACCCTGGATTTGGGCTAAATTGTAGTGAACAAGGGTTTCCTGTTGTACATATTGCTGGAAATGAGTATGTAGTTGAAGATATTAGATATCAAGATCATACTTTTCAGCTTAAAAATTCAGTCTTTAACAGTAGTGTAAGGAATGCATGTGTTTCTGATATCAAGAATGTGTCACTCGATAATCGCCCTTTTAAGTTTATTAAGGAA…
SlWAKL7	Solyc05g008940.2.1	ATGGCTTCTGTTTTCTTTTTTTTGTGTTGTGTAGTGATCTTTAGCCTACATCAAGTACTAGGTAATTCCAAATCCAACTGCACCGATGAGTTCGAGTGTGGAGGCCTTGGAGCTATGAAGTTTCCTTTCACAAATACCACCAACCCTGAGTGTGGATTATGCAGGTTTGATTGTCATACTAAACCATATCCTACAATTAAACTTGGTGGACACAAATATGATGCTGTAGTGAAGAGGGGTGATTTATTCCTTATTTCAGATCCTAAACTTCAAGAGTACTTAGAGCACAAAAGTTGCAAGTCTTTTGACAGAAACTTCTCATTTCCAAATTCCCCTTTGATTTCTTTCCAAATTGTTCCTAACTTAACCTTGTACAAATGCAAACATAGCCATAAAAAC…
SlWAKL8	Solyc05g008950.2.1	ATGTTATTATCTGGTTGTAATGCTAAACCATATCCGAGAATCCAACTGCTTCCTCGAGGAGATTCGTACTATGCTTTAAGAAATCCGTATCATTATACAGTTTGGCTCGAGAACCCCATGTTTCATGCCAAGTTGAGGCAACACAAGTGCCAGGCTTTTAACGAAAAGTTTTCCTTACCAGGCTCTCCTTCTATTTCTTTTGAAATCGTCTCAGCTTTTCTCGACTTTATCAAATGCAACAGCACTAGTAGTAGCACCCCAAACATTACCAATAAGATGAAAGATCATTTTGCTGGTTATAGAATGTACAATGGCTGTAAAGGCTTTAGCATATACTACAAGCTTCCTGGAGGTGATGGTAAACACGTTCGAGCAGGCAATCTTCCTGCCAACTGTTCA…
SlWAKL9	Solyc05g008960.2.1	ATGGATCTTGCTTCTTCTTTATTTTGCTTCCTTCTATCTGTTTTTATGATGTTAGTTCAGGCAAATGGAAGAAATGATTCGACTTGTCCAAAGTCGTTTTCATGTGGAAATTTTACTGACCTGAGATTTCCTCTCTCTCTTTCCACACAACCTGAATGTGGAATAATGTTCTTATCTGGTTGTGATGCTAAACCGTATCCGAGAATCCGACTTCTTCCTGAGGGAGATTGGTACTATGCTTTAGAGATGCATAATTCATCAGTTTGGCTTGGGGACACGAAGCTTCAAACAACGTTGACGAAACACAAGTGCCAGGCTTTTAACAAAAATTTCTCCCTTCCATACTCTCCTTTTATGTCTTTCCATATGATTAATATAATAAGCTTCTACAAATGCATC…
SlWAKL10	Solyc05g008970.1.1	ATGTCCATTTCTGGTTGTGATGTTAAACAATATCCAAGAATCCAGTTGCTTCCTGGAGGAGATTGGTATGATGCTATAAGCGTGCCGTTTAATTATACAGTTTTGATCGTGGACCTGAAGCTTCAAACTATATTGAGGAAAAACAAGTGCCAGGCTTTTAACGAAAATATCTTCCTTCCAGATTCTCTTTCTATATCTTTCAATATTCTCCAAATCTTTATGAGTCATTTTTACAGATGCAACAGTGCTAGTAGTACCCGGAAGAACAACGAGCATTTTTCTGGTTATAAAATGTACAATGGTTGTAAAGGCTTTAACATGTACTACAATCTTCCGGGAGATGATGATGAAGTCCTTCCAGCAGGCAATCTTACTATCAACTGTTCACTTCTCCAATTG…
SlWAKL11	Solyc05g008980.2.1	ATGTCTTTGGCTTCTTCGTCTATTGGCGTTATTCTATCTCTTCTTCTGATGTTAGTTCAGGCAAAGGGGAGAAATGATTCAACTTGTCCAAAGTCCTTTTCATGTGGAGAGCTTACTGACCTGAGCTTTCCTTTCTCTCTATCCACACAACCCGACTGCGGAATAGTTCCCATCTCTCATTGTGATGCTAAACCATATCCAAGAATCCAACTGGTTCCTGGAGGACAATGGTACTATGCTATGGGAAAGGAGTATACTTATACTATTTTACTTGTGGACCTGAGGCTTCGAACCACATTGACGCAACACAAGTGCCAGGCTTTTAATGAAAATATCTCCCTTTCAGGCTCTCCTTCTATTTCTTACACTGCAGTTGACCTTCAGAACTTCTACAAATGC…
SlWAKL12	Solyc05g008990.2.1	ATGGCTTTAGCCCTTTTTTTTGCTATGTTCTTTATGTTTCATGTTGTTATAGTTGAAGTTGAGAGTAAATCATCATGTCCAAAAGAGTTCAATTGTGGAAGACTTGGTATCATGAGTTATCCTTTTTCAGAATTCAATAAACCATATTGTGGATTATCAAAGATTGATTGTAACAACACATTTCAATATCCAAAAGTTGAGATTGAAAGTGTGACATACAATGCTTACAAGAAGTGGCTATGGGTGAATGGTATCGATCTTTCGGACTCGATTCTTGAAGGTTATTTAGCTAATAGAAGTTGTAAATCCTTTGAAAGGAACTTATCTTTTCCTAATACACCTTCTGTTTCATTTGGTGTATTCAACAATATCACTTTGTTCAAATGTATGAATGGTAGT…
SlWAKL13	Solyc05g009010.1.1	ATGCAGCAGTTTATCAACGAAATTGAAATTCTCACTCGCCTTAGGCATCCGAATCTTGTAACCCTTTATGGATGTACATCAAGACGTAGCCGTGAACTCTTCCTTGTTTATGAGTACATTCCTAATGGAACAATTGCTGATCACCTGTACGGACATAGAGCGAAGGATAAGTTACTAACATGGTCTATAAGGCTCAAAATCGCCATTGAAACTGCTAGCGCTTTGGCTTACCTTCATGCTTCTGACATCATACACCGTGATGTCAAAACAAATAACATTCTCCTGGACAATAAGTTTTGTGTCAAAGTAGCAGATTTCGGGCTGTCAAAATCCTTCCCTAACGATGTCACTCATATCTCAACCGCACCTCAGGGGACCCCGGGATATGTTGATCCTCAG…
SlWAKL14	Solyc05g010530.2.1	ATGGAGCAGTTTGTAAACAAAGTTGATATCCTAACTAGACTAAGGCACAACAATCTTGTCACCCTCTATGGATGCACTTCAACGCGAAGCCGTGAACTACTCCTTGTCTATGAATATATTCCTAATGGCACTCTTGCTGATCACCTTCATCGTAACAGAGCGAAGGACGGATCACTTACCTGGCCAATCCGCATGAACATTGCCATAGAAACTGCTGGTGCATTGGCTTACCTGCATGCTTCTGATGTAATACACTGTGATGTCAAGACTAATAACATACTCCTTGACCACAACTTTAGTGTTAAAGTTGCAGATTTTGGGATTTCAAGGCTCTTCCCAAACGATGTCTCTCATATTTCAACCACACCCCGGGGTACCTCTGGCTATATTGATCCAAAG…
SlWAKL15	Solyc09g008640.1.1	ATGACTATTCTTTACAGGAGGAAAACCAACCTGTATGTCTTACTGTTACTCTACTTCTTTTGTTACTGTTGTTCCCAAAAGACATGTCCAAACTGTGGTCCTCTAGAGGTTCCATATCCATTGAGCACGAATCCCAACTGTGGCAACCCTGACTATTCTATCCGTTGTGATCCTCACTCTCACAAGCTCTATCTTGATACCCTTAATGGAAGCTCTTACGTCATCCTCAGAGTTATGGCCTCGTTCCAGCGTATGGTGGTGCAACCATCACCCTGGATGCCTGGTACCTGTGTTACACAAGACTTGTCAGTGAGTGAGGGACTGTGGTTGAACCAAACTCTTCCGTTTAACGTTACTTCTTCTAACACTATCTTCTTATTTAATTGTTCTCCTCGTCTT…
SlWAKL16	Solyc09g011200.1.1	ATGGAGAAAAAAACATTACTTCTAATCATATTTTTCACTTCGATGATAAATTATACACTTTCAAAAAAAATCGCAACGAAAAATAAACTTATTTGTGAAAATTGTGGCAAAATCCCCGTGCCTTATCCATTAAGCACGGCGCCTAATTGTGGCGATCCATTATACAAAGTAAGTTGCAATGCAGGTACACTATGGTTCGATGCGATGAAAAATTCATCTTACGTTATTTCATCTGTTACCCCACAAATTCAACGATTAGTCATTAAACCACCTACCCCATACCCTAACACATGTCTATCGTCTGATTTTCGCTCCGAGGGGATCCAACTTGACCCGAATCTACCATTCAACATCACGGCTAGCAACGTAATATTGTTGTTAAATTGCACGGACTATATG…
SlWAKL17	Solyc12g036330.1.1	ATGGTAAAGAAATCTGTTTCTGTTCTTGCCGTCGCGATTCTGTTCTTCACCTTAACAGATGACACTCTTTGTATATACCTTAATTCTAGTGCTTGCGTTACGCAGAGTTGTGGTGATGGAGTGAACATATCATACCCCTTTTGGATTCCTGAGAAACAGCCATCCTACTGTGGCTTACCAGCTTATAATGTCACTTGCAACAAACATAAACCATTTGTTCATATTTCTCAAGAGGAGTTTATCATTAAGGAAGTATATTACACAAACTACTCGATTCTGCTAGCAAAAGCAGATGTGTTTGATAAAGAAAACAAATGTCCAGTACCAAGACATAATTTTAGCACAAGGGGTACTCCATTTTCTTTGGGGCCTAACACTGCAGATCTCTTTTTCTTCTAT…
SlWAKL18	Solyc12g088040.1.1	ATGGCTAACCTGCTCCTCCTGCTTCTGCTAATCTGCACCACCCCTGCAGTACTTTCTGCTCGTCGTTGTTCTGATTGTGGATCTTCTCCTGTTCCTTACCCACTCAGTACTGGCCCCGATTGCGGTGACCAATCTTACAAAATACGGTGCAGTAATCGACTATTCTTCGATACGTTGAACAATTCATATCCGATAAGTTCAATTTCTCCCGATACGCAGACACTTACTATCGAACCATCGCCGTTTCTATCCAACACCTGCATCACCCAGGACATTTCTACCGTCGGTGTTCAGTTGAATTCATCTCTTCCTTTCAACATTACCAGCAGCAACACGATCGTTTTCCTGAACTGTTCTCAGAGTTTGCTGTCGTCTCCGCTTAATTGCACTGCTGAGAGT…

## Sheet: S1-3 The AA Information
Gene name	Gene ID Information	Amino acid sequence
SlWAK1	Solyc02g068660.1.1	MNLEFVCLLLLLSWLKVLDHSIAATSLAKPGCEERCGNLTIPYPFGLSASCSLNSWYVIKCDRSSDPPKPFMNSFLQVELQSEVISVSIENQTITTSVSIVNFCNKSSEGSRIITTGTDLSGSPFYYAKDRNKLMLVGCGNGLVTQKQNVLSGCTSICSEGATLTGCYGINCCQSLFPFDLSSYKANFTNSGIQQEAYPRCSAVFLVDQTWVPDEVAQPFVFLGYAPVVWLWTLQAKELEAGLLCDKSEAVVKLEDGTSVANWQCRCGNGTQGNPYFSNGCQANQRCTNCTEIVIYMKQSPKIVLLSVCISIGVLLLLLGSYLLYKTVKKRENKRQRQRFFKRNGGLLLQQQLSSNNEGTIDKGKLFTARELEKATDHFNENRILGRGGQGTVYKGMLP…
SlWAK2	Solyc07g007020.2.1	MRQTYIPVHMKMQITMWSFFILLTGLLYKETTQVSALRIWSSSAKLSSQRPGCPERCGNVTIPFPFGIGKGCYFNEAFKMSCDNNTAYSHNNDLYVQHISMDSITVDISFVSNPYNKSSGMNIYSDEILQGTGNEYFSFSNKNKFVAIGCDVYANVKDSDTGSSVSGCASYCDNSTNNVSSYSASSSYCTGNNGCCQSEFSKIIPRQFTMTIQTMNTENTSWRSSNCTYYLIMEKGSSESDFTELRGKCKEDDRYQGRMVLDWVIGNVSCDKAMRRPKDYACRNNSRCVNDTSRPAGGYRCDCSPGYQGNPYLLHGCQDIDECTSPKRNRCPKNTLCINTPGGYHCDSNNVRHMLAKQLSIGIGAAITFVILVAVCLWLHKWIQKREEKKAKQKFFKRN…
SlWAK3	Solyc09g014710.2.1	MQLRQLPFFISFMLILTLDTAQIIPSNTTPPPPTNTTSPPITAATTTITKAVIITKPGCPKKCGNLTVPYPFGIGLGSGCALDPNFEINCDTDTIDSPTPFIGNIRVYDISDAEMRVSTNINQRCYSSTGRLLRNDPSWMNLGTSSPYSFSTLNRFTVVGCDEVAIIFGGGFANGCPAICINTSQVTEGSCMGTGCCQITIPKGLRIFNTTMQSSPQNHTGVWSFNPCGYSFLGEGSRFEFKGLQDLRDLNFKKRILDNVPIVLDWAIGTLSCVEARKSNDYTCLNNSQCVDSNTGLGGYRCACNPGYEGNPYIGPGCQDIDECLNPNTNLCEQICINLPGSYNCSCPQGYRGDGRKNGRGCIAPNSNSEFPWIKFSIGMGVGFMSLVVGTTWLYFSIK…
SlWAK4	Solyc09g014720.1.1	MQHYQVALFSFQLPCFMLILTLATAQIIPSNTTSPPTNSTSPPTNATAPAPSPTNTITKAANITKPGCPKQCGNVTVPYPFGIGSGCALDPMFEIDCNVTTPFIGNIQIYDISDAEMRISNFINTKCYSQTGVLIQDIPSWITLGTKSPYTFSTLNRFIVVGCDDGAIVSGNNFANGCPSLCTSTNDIVKGKCMGFGCCQITIPKGLKFFNTTMVTTRNHSLIWSFNPCGHSFLGEASRFEFQGIEDLSDVNFANKIRNNVPIVLDWAIGNLSCVEARKSNDYACLNNSQCVDSDTSLGGYRCSCNSGYIGNPYIGSGCQDIDECADPNTNSCEKICTNIPGSYNCSCPEGYTGDGRKNGRGCIAPNSNSEFPWIKFSVGMGVGFMSLVIGTTWLYFFI…
SlWAK5	Solyc09g014730.2.1	MMKQCQLLLLHFFLIFLTLANAQTTTNTTITKGANITKPGCPKKCGNITIPYPFGIGLGLGCAFDSSFEIGCNKSTGTPTLYASNIKVYDISDAETRVFNFIAETCYTSAGVKLVEYPLWVTLGRSTPYSFSTLNRFTVVGCDDSAIISSTKFINGCPTTCISSSHVVDGSCMASGCCQIQIPKGLKNFNTSMQSSRNHSRIWPFNPCGYAFLGEASRFQFRGMEDLNDLNFVEKIVNNVPIVLDWAIGNLTCVEAKKRNDYGCRVNSQCVDSDTGLGGYRCRCNPGYEGNPYLGCRDIDECANPNTNSCEQNCINIPGSYNCSCPQGYTGDGKKNGRGCNAIISNSEFPWIKFSVGMGVGFMSLVLGTTWLYFSFKKRKLMKLREKFFQQNGGFLLKQ…
SlWAK6	Solyc09g014740.2.1	MQLKQIALFFSFTCSVLTILTSISAHPTADSPVSPTTITKAPNIAKPGCPKQCGNVTIPYPFGIGSDCAMDSSFEINCTAGSSATLYRSNIKIYDISDSEIRVSNMLYQRCYSETGQLLVPDNPTWLRFGKLTPYSFSALNMFTVIGCDETAIMRGDNFRNGCYAFCTNSSGVNVVEGRCMGTGCCQIEIPKGLKYFNTTMDSVENHTGIWSFNRCGYAFLGEASRFQFRGEHDLTDNDLRNRILDHVPIVLDWAIGNNLTCGDAQKRDDYACLVNSHCVDSDTGLGGYRCHCDQGYEGNPYIRPGCSDIDECKNASTCAHYMNCINKPGSYKCYCPKGYTDGGENNGPVCIATNSEFPWIKFSVGMGVGFISLVVGTMLLYFCINKRKLIKNREKFFQ…
SlWAK7	Solyc09g015230.1.1	MQGYDGNPYLIDGCQDINECLDPQPDYDRCVKNAICNNKDGSYTCICRPDFSGDGYTECIRHNPQRKIQNIYLIIGITSGVALIVIVVFGWSYTAFQRRKMSMLKKRFFQENGGLVLLQQLKVEEGSSNTNTVKIFTVEELEKAINGFDKNRVVRQGGFGTVYKGYLKDNCIVAIKKSKVIDPNQIEQFINEVLVLSQNNHINVVKLLGCCLETEVPLLVYEFISNGSLSEHLHDKLKAPTLSLDIRLKVAVETAGVLSYFHSAAYPPIIHRDIISVNILLDKNYTAKVSDFVASRLVPADQIELSTLVQGTLEYLDPEYLCLILKGDDRPTMKEVAAELEAGLKLKHSWAQTDQQSEETKSLLPGFGYEYSEHTIHIDSVTSHVTLPFPGGR
SlWAK8	Solyc09g015240.1.1	MSPNDVMIFALITLICFSLCFGDYAMLPTHNNLIAKPNCKKSCGNVSIPFPFGITQDCVLYNQFLVTCDYTFQPPRPFFYDSSIQITNISLTGQLTVFQFISKDCYKSGVNTENNTPWISLTQLFAVSNTANMFIAIGCDTYAIVQGYYSKFENMTTKHYSYITGCTSMCNSLDDADNNTCSGVGCCKTSIPKGAWNVTITLSSYYKHTYVNDNPRCSYAFVVEDTNPYANFSKNNLENLKNMDKLPLVLDWVIGKGTCEIAKRNSTAYECKSEKSDCYDSSIGYRCSCMQGYDGNPYLKDGCQDIDECIDRKPDYRCANDAICQNTEGNYTCICPPDFSGNGTVCNRDNPQRITHNIFFVIGVTAGVAFAIIIVFGWSYTAFQRRKMSKMKKKFFQEN…
SlWAK9	Solyc10g076530.1.1	MDVIEGECTGKGCCQTQIPKGLKYYNTTMSSTKNHTHVWSFNSCLYAFLGEADHIHFQGLPDLGDDLNVNNFYDRIKDSVPIVLDWAIGSLTCTQALKNEDYACSENSHCIDSDTGLGGYRCSCNTGYQGNPYLNQGCQDVDECVDYPNNSLCQQMCINTPGSYNCSCPHGYTGDGKKDGRGCIAPYHDEFPWIKFSAGIGAGACISLVVGIVWLCFRIRKRKLIEVREKFFQQNGGLLLKHRISTNDGDVKATKIFTAEELKKATNNHANDRILGRGGHAIVYRGVLSDNRVVAIKKSRIVDESQIEQFINEVLILTQINHRNVVRLFGCCLEDEVPLLVYEYVSEGTLYEHIHSQRRAGWLNWQNRLRIAIETATALAYLHSFASMPIIHRDVKSSN…
SlWAK10	Solyc10g076550.1.1	MNLLACFYACALVLTLATAQNTTEVTKPGCTKQCGNVMVPYPFGIGSDCAYDWGFVLRCNTSNDGSQKLLIGNNIVVYNITDAELRISNSIGWRWYNSSGAVHSESLAWTTFPETTPYSFSSLNRFTVVGCDDYASITGPNNFVYGCNVSCTSTRDVVAGECMGKGCCQTEIPKGLKSYNTTMSSKKNHTDVKATNIFTGKELKKATNNYANDRILGRGGHAIVYRGVLSDSRVVAIKKSRIVDESQIEQFINEVLILTQINHRNVVKLFGCCLEDEVPLLVYEYVSEGTLYEHIHNPRGGSWLNWQNRLRIAIETATALAYLHSFASMPIIHRDVKSANILLDNVYTAKVADFGASRLIPLDQTHVATLVLGTSGYLDPEYFRTSQLTEKSDVYRSSS…
SlWAK11	Solyc11g072140.1.1	MLLNMALLHLMILIYSLFSVSSLQFTEKSIANATTITKPGCDSKCGSLTVPFPFGIGNGTGCSIDPSFDITCNVSFNPPKAFLSGKDIEVVDILDDHILVKNNVGSRCYDQAGALINDDSINFSLGSTSFSFSDLNSLMVVGCDDLALILGYEGRNFTSGCISLCSKKEDIIDGYCSGIGCCQTSIPTGLKSFVSLTRSLNNHTNVSSFNPCGYAFLGEPDKFIFKSSDLSNSTFRNKVIEEVPVVIDWIIGNDSCTVAKKSADYACGENSVCVDSKTGLGGYRCSCKPGYQGNPYISPGCIDVNECENENPCDGICNNFPGGYSCTCPHGQIGDGKKDGHGCIPKNSKSPILQLSLGLCFGFLALVISATWIYLGIKRRRLIRLRETFFQKNGGLMLT…
SlWAKL1	Solyc02g086270.2.1	MHPYFLLFTSTIFILIYIPGSFCQDDEQYRSCGEPFRCGSMDIVYPFWGGRKPEYCGHPSFEIKCENNIPKITIESTGYEVIGINTPNRIVTLARDDLLSNICLDNPENMTLSYPSTTTNGRGGATITITLLFATFILTTTFSFSDDNVLYPNCHLTYSCGSIRNITYPFTGVDRPDYCGLPDFKLRCVDDKHTEFTHQSLTYRVLSINQSSATMTVSRIDLWKNSCPSQFINTTFNSTVFSVDRNEDDELSLSYGCDVSALVITPQNLFNCSVDGLNSTGAFYLLGPIPSDPFLNVITCTTMVTVPMFTTVGKMLYSNEIALGEALMQGFSVKYDTPYDRRCSECKSLDTGKKNHTPLAVGLGVGGAVLAGIGVGWLVFFCRQKRKRIASQASPVQTE…
SlWAKL2	Solyc02g090110.2.1	MGFHHIIIIRFVFSILLGWLSSSVEATNSTKCNQYCGAAGSYSPRVSYPFGFSEGCGIRLDCTESTGEIRIGEYIIQNVTSETLMVNFSMNCSRPIEDLQQFDRTNFGMTWRNGLLLHNCKVPKSECTILSEILSTRLNIQSCDSKKENVSCYSEARADYLDYKKLKNTGCGTVISSILIGMDNDTMKSSAMFIEFQTMELAWGLEGDCACHNDANCTNVSLPGNRKGFRCRCKDGFVGDGFSDGDGCRKVSRCNPSRYLSGRCGGTTRIGVLVGGIIAGAGLMAALAVLCYCIRRRSASLKKRMSARRLLSEAAGSNSVHVFQYKEIERATNSFSEKQRLGIGAYGTVYAGKLHSDEWVAIKKLRHRDPDGVEQVMNEVKLLSSVSHPNLVRLLGCCI…
SlWAKL3	Solyc03g119240.2.1	MHAQNFPLPLLQSIVAFLCFLITSSPSYGLEDKQYSTCNSSYTCGNIQNISFPFWGGDRPQECGLPQFKLACEDNQDPLIHIDGHNFRVLDINGDNQTMRIARNDLEDDICPDRFGNTSLNDAHFRYAPRNLMILILFYACPFDIPSQWKKFSFSCNNSGESNLGFYPDQSFISFWGPKFESCELNVAVPVLLSAFNRFQDQGSTKMLELVKQGFDVVYNKSPVCMACEKSGGLCWSETDYAEPTCLCQDRTYPYYCGFVGEQGDKRDIRVKVAVGVTTAAFTAIVACVIFFLYYRRQKKSHAGSSLISRSILSYPSSTMDPEKASNYFGVHVFDYSELEEATNNFDSSKELGEGGFGTVYKGKLLDGRVVAVKRLYENNYKRVEQFRNEIEILTRLRH…
SlWAKL4	Solyc04g007390.2.1	MKGILGDGGFGTVYYGKLRDGREVAVKRLYEQSSKRMVQFKNEIEILTRLRHQNLVMLYGCTSRHSRELLLVYEYIPNGTVADHLHGEKAKNGALIWPIRMKIAIETASALAYLHASDIIHRDVKTCNILLDNNFCVKVADFGLSRLFPNDVTHISTAPQGTPGYVDPDYHACYQLTSKSDVYSFGVVLIELISSLLAVDIRRDRDEISLANFALSKILKCAFEELIDPSLGYESNAEVRRMTTSVAELAFQCLQLEKEMRPTMDEVLEILKAIQNGEFENQKKEEINVVDNVEVPQDPESENDDAQLMKSKLPVSMNSVNDKWFSCSTTVSISG
SlWAKL5	Solyc04g079710.2.1	MNFPLHFTTILCLFILKFSSNTVLGSNCTHSCGNRFLPFPFGFSHGCPIQLNCTSNEEIFMKDFPVQSVTSDTILINLLAKCSRPFSAIHNLFSPNYAPTSKNGILFQNCSSSQSSCLIPSTMIQTHFDILDCGKENMSCYSEPNSENNFINLKNLSKTGCGSLFSAISVESTVNSSAVSLDVQMVQLGWWVHGHCRCSSNANCTKISSPINGKQGYRCQCFEGFIGDGFLAGSGCRKDETTCNPSKYLSGKCGGTTRVGVLVGGIVAGASLMVSVGLICCFIRRRLNFQNRTRRSRELCETTGISIPVYQYKEMEKATDFFSEKRRLGNGAYGTVYSGKLQTDNWVAIKRIRHRDTDSIEQFINEIKLLSSVNHPNLVRLLGCSIENGEQILVYEYMP…
SlWAKL6	Solyc05g008930.2.1	MNQEKRYFLIVSSNLCVLCFILQIDKCSAVDPQFVVCNKSVNCRYGPRISFPFYIEDVQESYCGYPGFGLNCSEQGFPVVHIAGNEYVVEDIRYQDHTFQLKNSVFNSSVRNACVSDIKNVSLDNRPFKFIKEPEFYLLSKCNGSIYQNLSKHRIGFGCGGENVNDWGLAMFANDESFDSALQVCEKHVMVPVEMLGDEGSNRDVDYRGLLRRGFRLKWTASNCSECAASRGHCGFDVINYQFKCYCTDRPHALSCKPSGKNNLRLILGSVLGGAVLIILVVTSIVCCYKKEHRSCLYFTSRKKSCDRSLTHDFDGSTSYHGVSVFSYVELEEATSNFDSSNELGDGGFGAVYYGKLKDGREVAVKRLYEHNCKRMEQFKNEIEILSRLRHRNLVTLYG…
SlWAKL7	Solyc05g008940.2.1	MASVFFFLCCVVIFSLHQVLGNSKSNCTDEFECGGLGAMKFPFTNTTNPECGLCRFDCHTKPYPTIKLGGHKYDAVVKRGDLFLISDPKLQEYLEHKSCKSFDRNFSFPNSPLISFQIVPNLTLYKCKHSHKNNIQKTNDSFFKDFDQYTECEGFNVYYHHPKKTILGNTSAKISGKLPKHCSFVQLPIPLPTPAKPYAGGLFELLTSNALLNWELSKDCHLCLDKGGKCQLIDEHEFHCSTKGQNEQSNSRMIVMASVLGGVGLILLSSTVAYSIWFRKRRKPGSTQFHRDLEVESKYFGFQVPVFTYAELKEATNNFDPLNELGDGGFGTVYYGKLYDGREVAVKCLYEHNCKRMQQFTTEIEILTRLRHQNLVSLYGCTSRRSRELLLVYEYIPHG…
SlWAKL8	Solyc05g008950.2.1	MLLSGCNAKPYPRIQLLPRGDSYYALRNPYHYTVWLENPMFHAKLRQHKCQAFNEKFSLPGSPSISFEIVSAFLDFIKCNSTSSSTPNITNKMKDHFAGYRMYNGCKGFSIYYKLPGGDGKHVRAGNLPANCSLITLPIRPPSDDGGLFNMLIAGFLVEWKLSEDCYKCHYRGGQCQTNITNRFHCAYPNKPHDQGHQENNQHEQDVKTARRKFRLTLGAVFGVLGLVIICIAVYFIWCCKWRKFNPPHFLSTRKLSYISKNDVEGGSIYFGIPVFSYSELEDATNDFNSSRVLGDGGFGTVYYGKLKDGREVAVKRLYEHNCKRMQQFVNKIEILTRLRHNNLVTLYGCTSRRSRELLLVYEYIPNGTLADHLHGDRAKNRSLTWPVRLEIAIETAGA…
SlWAKL9	Solyc05g008960.2.1	MDLASSLFCFLLSVFMMLVQANGRNDSTCPKSFSCGNFTDLRFPLSLSTQPECGIMFLSGCDAKPYPRIRLLPEGDWYYALEMHNSSVWLGDTKLQTTLTKHKCQAFNKNFSLPYSPFMSFHMINIISFYKCISTSNNTRNITQKENDHFSGYNMYNGCEGFSIYYNLSRHDDEYIGADNLPTNCSLIRLPIQATHGDLFDVLGPEILVEWKLSEECNKCHYGGGECQANKTNKFSCHKDAKTPTGSIDQRKETTERNGRNMVGPILGTVFGGVGSVMITSSAVYFIWRYKKRRFSSSRFFSTRKLSDIFNHDVEGGSIYFGIPVFSYSELEEATDDFNSSRVLGDGGFGTVYYGKLKDEREIAVKRLYEHNCKRMEQFVNEVDILTRLRHNNLVTLYG…
SlWAKL10	Solyc05g008970.1.1	MSISGCDVKQYPRIQLLPGGDWYDAISVPFNYTVLIVDLKLQTILRKNKCQAFNENIFLPDSLSISFNILQIFMSHFYRCNSASSTRKNNEHFSGYKMYNGCKGFNMYYNLPGDDDEVLPAGNLTINCSLLQLRGNIVHSATSQQRNSRVIFKHDVEGGSIYSGVLVFSYSELEKATNDFSSSRVLGHGGFGTVYYGKLKDGGEVAVKRLYEHNCKRMQQFVNEIDILTRLRHNNLVTLYGFTSRRSRELLLVYEYIPNGTLADHLHGDRVKDGSLTWPVRLKIAIETAGALAYLHASDIIHCDVKTNNILLDQNFSVKVADFGISQLFSNDVSHISTAARGTPGYIDPKYQECYQLTSKSDVYSFGVVLVELISSMPSVDMNRHSQEINLANFAINKI…
SlWAKL11	Solyc05g008980.2.1	MSLASSSIGVILSLLLMLVQAKGRNDSTCPKSFSCGELTDLSFPFSLSTQPDCGIVPISHCDAKPYPRIQLVPGGQWYYAMGKEYTYTILLVDLRLRTTLTQHKCQAFNENISLSGSPSISYTAVDLQNFYKCNRPSSNNKDHFDGYHSYNGCDGFTIYYKFDGVDAEDILAGNHTANCSLIRLPYYQIEPGDDNLVNFLSSVFLVEWKLSDDCNECYYGGGRCQTDKKNNFLCYKANRSKLGLILGTVFGGVLVMITCLAVYLIWCYKRRKSNPPHFLSTRKLSYVFKNDVEGGSIYFGIPVFSYSELEEATNDFKSSRVLGDGGFGTVYYGKLKDGREVAVKRLYEHNCKQMQQFVNEIEILTRLRHNNLVTLYGCTSRRSCELLLVYEYIPNGTLA…
SlWAKL12	Solyc05g008990.2.1	MALALFFAMFFMFHVVIVEVESKSSCPKEFNCGRLGIMSYPFSEFNKPYCGLSKIDCNNTFQYPKVEIESVTYNAYKKWLWVNGIDLSDSILEGYLANRSCKSFERNLSFPNTPSVSFGVFNNITLFKCMNGSSSSNEEVDGYFRRYEKYLNCDGFNLYYHKPRTDHRNYSMEVDEDDLPVNCSIIRLPLKYISPSVPVPSDLFELLSSNFTLDWEVSKDCSKCSYREGQCQNDSKNNFFCSKAAKKNLGLILGSVLGGLFIIAIIIVINIICCCKKSHRSFTNVLPRSTPSDPSTQSYELDSGFSGVPVFSYAELQQATMNFDSSRELGDGGYGTVYYGKLQDGREVAVKRLYDHNARRKEQFATEIEILTRLRHKNLVTLYGCTSKLSDQLLLVYEY…
SlWAKL13	Solyc05g009010.1.1	MQQFINEIEILTRLRHPNLVTLYGCTSRRSRELFLVYEYIPNGTIADHLYGHRAKDKLLTWSIRLKIAIETASALAYLHASDIIHRDVKTNNILLDNKFCVKVADFGLSKSFPNDVTHISTAPQGTPGYVDPQYHECYQLTDKSDVYSFGVVLVELLSSKRAVDMNRHMHEINLANYAMNRILKSAFDEVIDPSLGFETDAEVRRMTISVAELAFQCLQVVKDMRPTMEEVHETLKLIKYSEWKNYQKKDINSCNTKTTTVKVHRYPSETDDAVLLKKNTPASPDTVIDTWASSSTTTSTGG
SlWAKL14	Solyc05g010530.2.1	MEQFVNKVDILTRLRHNNLVTLYGCTSTRSRELLLVYEYIPNGTLADHLHRNRAKDGSLTWPIRMNIAIETAGALAYLHASDVIHCDVKTNNILLDHNFSVKVADFGISRLFPNDVSHISTTPRGTSGYIDPKYHECYQLTSKSDVYSFGVVLVELISSMPAMDMNRHSQEINLANYAMNKIVKSAVNKLIDPSLGFDSDIKTREMTTSVAELAFLCLQTDWNMRPTTVEVLDTLKEIQTNLNANESKINVYTVVKISVIRFFVTFMYILGDCKMYYCEKFLELCTMSLKSSLPEMLVSVSTQSQQVKVFLLVLMARKVQAKGTNDSTCPKFFSCGNLTNLNFPFTLLTQPDCGICPFLVVMLNNTQESSCFLEEIGMML
SlWAKL15	Solyc09g008640.1.1	MTILYRRKTNLYVLLLLYFFCYCCSQKTCPNCGPLEVPYPLSTNPNCGNPDYSIRCDPHSHKLYLDTLNGSSYVILRVMASFQRMVVQPSPWMPGTCVTQDLSVSEGLWLNQTLPFNVTSSNTIFLFNCSPRLLVSPLNCTPSSLCHKYLLSSGHVDAKRELQCASGVYPCCTFIAGGMPSAYKIRLHISGCQAFRSILHLDAMKPANEWEEGLEIQWSPPPEPHCKSQSDCSGASKCSPSGKNGVFRCFCNHGYYWNRSLGNCMKKKHSGFVLNISIGIALFLAFTVVVIAVALKRSGRVSARARLAKAREDILKSNNGGKPARMFCLKEMKKATNGFSEDRILGRGGFGEVYKGELHDGTIVAVKLAKVGNLKSTQQILNEVGILSQVNHRNLVKLL…
SlWAKL16	Solyc09g011200.1.1	MEKKTLLLIIFFTSMINYTLSKKIATKNKLICENCGKIPVPYPLSTAPNCGDPLYKVSCNAGTLWFDAMKNSSYVISSVTPQIQRLVIKPPTPYPNTCLSSDFRSEGIQLDPNLPFNITASNVILLLNCTDYMLHLQVPINCSSSCVCHPYVEKNLEWGACRKQSLCCTFRTGGSQNEYMIRVHSQGCMAYQSFVGLDSSLPIEKWPQPGLELMWQIPDPPICKKQVDCDALKYSRCLVDPKDVRKKRCFCKSGHYWDAQGYCQKCRHGTACKIRRNKAPLIAVAVISVVLMVLGGFLVYRRYLIKRRTIRLLVKEREEILSANTSGKSAKVFAGKEIKKSTNNFAKENLLGTGGFGEVFKGILDDGTIVAVKRAKPGNAKGTLQVLNEVRILCQVNHR…
SlWAKL17	Solyc12g036330.1.1	MVKKSVSVLAVAILFFTLTDDTLCIYLNSSACVTQSCGDGVNISYPFWIPEKQPSYCGLPAYNVTCNKHKPFVHISQEEFIIKEVYYTNYSILLAKADVFDKENKCPVPRHNFSTRGTPFSLGPNTADLFFFYDCTLPYERETYDVNCARNATHHSFAVFHTELLEHYNYSVESCQDPVYALVETDSIDRLLEMNYTQVLQKGFFLQWDGSNCRNCRNSGGRCGAQSNEFLCICNDQTQPKTCFRGGRKIGLKIGIGFGTSAFTALMAGVIFLIYRRRQNRKSYAGSSLITRSILSYPSSMKDPEKANIAMGVHLFDYNELEEATNNFDSKNELGDGGYGTVYKGKLRDGRVVAVKRLYENNCKRVEQFMNEIDILTRLHHPNLVTLYGCTSRHSRELL…
SlWAKL18	Solyc12g088040.1.1	MANLLLLLLLICTTPAVLSARRCSDCGSSPVPYPLSTGPDCGDQSYKIRCSNRLFFDTLNNSYPISSISPDTQTLTIEPSPFLSNTCITQDISTVGVQLNSSLPFNITSSNTIVFLNCSQSLLSSPLNCTAESLCHTYLNGTSENDGAIGACRNAPICCTFRAGGSSTSYMIRVRESGCRAYRSFVNLNPSLPVSRWPEAGMELQWVSPPEPVCTIQSDCDSDSTCGPDPNSNGGVNRCFCHSGFHWDPIAALCARDVTCQDRDGCGRDHTALIAGLTSGLSVAVVAAVIGFFVYRRQKRIKEARDRLTREREDILSSGGVKSAKLFTGKEIKKATNNFSTDRLLGAGGYGEVYYGKLDDDTVVAVKCAKLGNAKGIEQVLNEVRILCQVNHKNLVRIL…

## Sheet: S2 Feature sequence
>RLK-Pelle_WAK_LRK10L-1
RKLGDGGFGTVYKGKLKDGRLVAVKRLKEKSAKSVEQLLNEVKILSKVRHPNLVKLLGCCVESRELLLVYEFVPNGTLAEHLHGERAEKKALTWRLRLEIAVETAEALAYLHASAKPPIVHRDVKSSNILLDEDLKVKVADFGLSRLLVELDKTHVSTAPQGTPGYLDPEYHRSYQLTDKSDVYSFGVVLLELITSKKAVDLTREKEEVNLASLAVKKIQEGELEEVVDPELKLEEDEKVLKSVEAVAELAFRCLAEEKDDRPSMKEVV
>RLK-Pelle_WAK
RVLGEGGFGKVYKGTLKDNQLVAVKKSKKVDEEEKEEFVKEVIILSQINHKNVVKLLGCCLEVEVPMLVYEFISNGSLEDILHGKKKKSKLSLETRLKIAIESAEALAYLHSSASKPILHGDVKSANILLDDNLVAKVSDFGASRLLSADKKEVTKLVQGTLGYLDPEYLQTGQLTEKSDVYSFGVVLLELITRKKALSEEKRSLVSEFLKAYKEKKLRELLDKEILEEEKVEVLEEIAKLAVECLKLKVEKRPTMKEVA

## Sheet: S3 WAK BLASTp output
# BLASTP 2.2.31+
query id	subject id	% identity	alignment length	mismatches	gap opens	q. start	q. end	s. start	s. end	e-value	bit score
RLK-Pelle_WAK	Solyc09g015240.1.1	60	265	101	2	1	260	439	703	2e-103	320
RLK-Pelle_WAK	Solyc09g014730.3.1	58.33	264	106	1	1	260	436	699	4e-103	319
RLK-Pelle_WAK	Solyc11g072140.3.1	58.49	265	105	2	1	260	432	696	1e-101	316
RLK-Pelle_WAK	Solyc09g014720.3.1	56.82	264	110	1	1	260	453	716	2e-100	313
RLK-Pelle_WAK	Solyc09g014740.3.1	56.6	265	110	1	1	260	439	703	4e-99	310
RLK-Pelle_WAK	Solyc09g014710.4.1	55.68	264	113	1	1	260	463	726	5e-98	307
RLK-Pelle_WAK	Solyc02g068660.3.1	55.89	263	113	1	1	260	383	645	1e-95	298
RLK-Pelle_WAK	Solyc07g007020.3.1	51.06	284	115	3	1	260	439	722	6e-90	285
RLK-Pelle_WAK	Solyc10g076530.2.1	54.98	231	100	1	1	227	273	503	6e-87	270
RLK-Pelle_WAK	Solyc09g008640.1.1	52.06	267	119	3	1	259	343	608	1e-85	270
RLK-Pelle_WAK	Solyc12g088040.2.1	49.06	267	127	3	1	260	343	607	5e-78	250
RLK-Pelle_WAK	Solyc10g076550.1.1	62.09	182	69	0	1	182	214	395	8e-78	244
RLK-Pelle_WAK	Solyc09g011200.2.1	48.34	271	128	4	2	260	350	620	6e-75	243
RLK-Pelle_WAK	Solyc09g015230.1.1	53.54	226	98	1	1	219	152	377	6e-72	228
RLK-Pelle_WAK	Solyc01g102680.4.1	49.23	260	127	4	3	258	646	904	6e-68	227
RLK-Pelle_WAK	Solyc01g102700.4.1	46.18	262	134	4	3	259	643	902	2e-66	223
RLK-Pelle_WAK	Solyc01g108000.3.1	42.91	261	145	2	2	259	331	590	4e-65	217
RLK-Pelle_WAK	Solyc10g085670.2.1	45.63	263	135	4	3	259	635	895	5e-65	219
RLK-Pelle_WAK	Solyc01g102710.2.1	47.71	262	130	4	3	259	640	899	7e-65	219
RLK-Pelle_WAK	Solyc02g086270.4.1	46.24	266	131	5	3	259	429	691	9e-65	217
RLK-Pelle_WAK	Solyc05g008980.2.1	44.78	268	136	5	1	259	320	584	1e-64	215
RLK-Pelle_WAK	Solyc07g062040.3.1	42.97	263	144	3	2	259	77	338	1e-64	208
RLK-Pelle_WAK	Solyc04g079710.4.1	41.57	267	148	3	1	260	358	623	2e-64	216
RLK-Pelle_WAK	Solyc01g059910.2.1	42.8	264	145	3	1	259	453	715	1e-63	214
RLK-Pelle_WAK	Solyc12g036330.1.1	42.86	266	140	6	3	259	334	596	4e-63	211
RLK-Pelle_WAK	Solyc02g090110.3.1	41.73	266	145	4	3	260	341	604	5e-63	212
RLK-Pelle_WAK	Solyc06g005230.3.1	41.83	263	147	3	2	259	38	299	6e-63	204
RLK-Pelle_WAK	Solyc04g007390.4.1	45.49	266	133	5	3	259	333	595	1e-62	210
RLK-Pelle_WAK	Solyc08g068250.4.1	42.38	269	143	5	2	259	103	370	2e-62	205
RLK-Pelle_WAK	Solyc03g034060.4.1	43.45	267	142	4	1	259	385	650	2e-62	210
RLK-Pelle_WAK	Solyc05g013300.1.1	41.38	261	147	4	2	259	46	303	2e-62	202
RLK-Pelle_WAK	Solyc09g055180.4.1	43.73	263	139	4	3	259	627	886	2e-62	211
RLK-Pelle_WAK	Solyc03g119240.3.1	44.19	267	135	6	3	259	352	614	2e-62	209
RLK-Pelle_WAK	Solyc05g008960.3.1	43.66	268	139	5	1	259	342	606	3e-62	209
RLK-Pelle_WAK	Solyc02g086590.3.1	41.31	259	150	1	3	259	328	586	3e-62	209
RLK-Pelle_WAK	Solyc06g005500.4.1	42.03	276	140	8	2	259	79	352	4e-62	203
RLK-Pelle_WAK	Solyc03g113450.4.1	41.98	262	147	2	2	259	316	576	5e-62	207
RLK-Pelle_WAK	Solyc02g078530.3.1	41	261	149	2	3	259	52	311	8e-62	201
RLK-Pelle_WAK	Solyc05g013320.1.1	41.38	261	143	4	3	259	42	296	1e-61	199
RLK-Pelle_WAK	Solyc10g085990.3.1	42.26	265	145	5	2	259	72	335	1e-61	201
RLK-Pelle_WAK	Solyc10g076760.3.1	40.46	262	150	3	3	259	51	311	1e-61	201
RLK-Pelle_WAK	Solyc05g024290.3.1	42.26	265	146	4	2	259	89	353	1e-61	203
RLK-Pelle_WAK	Solyc05g008970.1.1	43.66	268	139	5	1	259	184	448	2e-61	203
RLK-Pelle_WAK	Solyc10g074890.2.1	42.97	263	141	4	3	259	627	886	2e-61	209
RLK-Pelle_WAK	Solyc03g121610.3.1	43.98	266	142	4	1	259	511	776	2e-61	208
RLK-Pelle_WAK	Solyc07g056270.3.1	42.8	264	144	4	2	259	189	451	2e-61	204
RLK-Pelle_WAK	Solyc05g008930.3.1	43.61	266	138	5	3	259	344	606	2e-61	207
RLK-Pelle_WAK	Solyc07g006940.3.1	42.26	265	144	5	2	259	78	340	2e-61	200
RLK-Pelle_WAK	Solyc07g039340.4.1	44.19	267	140	4	1	259	640	905	3e-61	209
RLK-Pelle_WAK	Solyc01g109590.3.1	41.83	263	148	2	2	259	173	435	3e-61	203
RLK-Pelle_WAK	Solyc10g074900.2.1	43.3	261	141	4	3	259	631	888	6e-61	207

## Sheet: S4 WAKL BLASTp output
# BLASTP 2.2.31+
query id	subject id	% identity	alignment length	mismatches	gap opens	q. start	q. end	s. start	s. end	e-value	bit score
RLK-Pelle_WAK_LRK10L-1	Solyc12g036330.1.1	60.37	270	102	3	16	284	332	597	2e-114	347
RLK-Pelle_WAK_LRK10L-1	Solyc02g086270.4.1	61.85	270	98	3	16	284	427	692	3e-114	349
RLK-Pelle_WAK_LRK10L-1	Solyc05g008940.3.1	61.99	271	98	3	15	284	322	588	1e-112	342
RLK-Pelle_WAK_LRK10L-1	Solyc05g008930.3.1	62.59	270	96	3	16	284	342	607	1e-112	345
RLK-Pelle_WAK_LRK10L-1	Solyc04g079710.4.1	59.11	269	105	3	16	283	358	622	1e-112	344
RLK-Pelle_WAK_LRK10L-1	Solyc05g008980.2.1	58.76	274	108	3	12	284	316	585	5e-112	340
RLK-Pelle_WAK_LRK10L-1	Solyc04g007390.4.1	61.11	270	100	3	16	284	331	596	2e-111	339
RLK-Pelle_WAK_LRK10L-1	Solyc02g090110.3.1	58.58	268	108	2	16	283	339	603	3e-111	340
RLK-Pelle_WAK_LRK10L-1	Solyc03g119240.3.1	59.26	270	105	3	16	284	350	615	3e-109	334
RLK-Pelle_WAK_LRK10L-1	Solyc05g008990.3.1	58.52	270	107	3	16	284	331	596	1e-107	330
RLK-Pelle_WAK_LRK10L-1	Solyc05g008960.3.1	58.52	270	107	3	16	284	342	607	2e-107	329
RLK-Pelle_WAK_LRK10L-1	Solyc05g008970.1.1	57.04	270	111	3	16	284	184	449	1e-106	321
RLK-Pelle_WAK_LRK10L-1	Solyc12g088040.2.1	60.07	268	103	2	16	283	343	606	2e-102	315
RLK-Pelle_WAK_LRK10L-1	Solyc05g009010.1.1	60	235	89	3	50	283	1	231	1e-99	298
RLK-Pelle_WAK_LRK10L-1	Solyc09g008640.1.1	57.78	270	110	3	16	284	343	609	1e-99	308
RLK-Pelle_WAK_LRK10L-1	Solyc09g011200.2.1	60	270	103	4	18	283	351	619	2e-99	308
RLK-Pelle_WAK_LRK10L-1	Solyc05g008950.4.1	58.47	236	93	3	50	284	1	232	2e-98	295
RLK-Pelle_WAK_LRK10L-1	Solyc05g010530.3.1	54.66	236	102	3	50	284	1	232	2e-88	272
RLK-Pelle_WAK_LRK10L-1	Solyc06g005230.3.1	48.7	269	129	3	18	284	39	300	3e-84	260
RLK-Pelle_WAK_LRK10L-1	Solyc11g072140.3.1	51.87	268	125	2	16	283	432	695	5e-84	270
RLK-Pelle_WAK_LRK10L-1	Solyc09g014720.3.1	52.24	268	123	3	16	283	453	715	5e-82	265
RLK-Pelle_WAK_LRK10L-1	Solyc09g015240.1.1	49.82	273	131	4	12	283	435	702	8e-80	259
RLK-Pelle_WAK_LRK10L-1	Solyc07g007020.3.1	46.76	293	131	5	11	283	434	721	2e-79	258
RLK-Pelle_WAK_LRK10L-1	Solyc05g054860.1.1	49.25	268	129	3	18	284	485	746	4e-79	258
RLK-Pelle_WAK_LRK10L-1	Solyc09g014710.4.1	50.37	268	128	3	16	283	463	725	6e-79	257
RLK-Pelle_WAK_LRK10L-1	Solyc11g072910.1.1	49.07	269	128	3	18	284	499	760	7e-79	258
RLK-Pelle_WAK_LRK10L-1	Solyc05g054680.1.1	49.06	267	131	2	18	284	512	773	7e-79	258
RLK-Pelle_WAK_LRK10L-1	Solyc02g068660.3.1	49.07	269	131	4	16	284	383	645	8e-79	255
RLK-Pelle_WAK_LRK10L-1	Solyc03g059070.4.1	47.19	267	136	2	18	284	156	417	4e-78	248
RLK-Pelle_WAK_LRK10L-1	Solyc10g076760.3.1	44.98	269	143	2	16	284	49	312	2e-77	243
RLK-Pelle_WAK_LRK10L-1	Solyc03g115710.1.1	46.82	267	137	2	18	284	515	776	4e-77	253
RLK-Pelle_WAK_LRK10L-1	Solyc10g006870.1.1	48.31	267	133	2	18	284	504	765	8e-77	252
RLK-Pelle_WAK_LRK10L-1	Solyc09g007280.4.1	46.95	279	143	3	7	284	595	869	2e-76	252
RLK-Pelle_WAK_LRK10L-1	Solyc09g015830.3.1	47.57	267	135	2	18	284	298	559	2e-76	247
RLK-Pelle_WAK_LRK10L-1	Solyc09g014740.3.1	51.11	270	124	5	16	283	439	702	3e-76	249
RLK-Pelle_WAK_LRK10L-1	Solyc09g014730.3.1	51.12	268	126	3	16	283	436	698	2e-75	247
RLK-Pelle_WAK_LRK10L-1	Solyc01g109950.4.1	47.19	267	135	3	18	284	552	812	7e-75	247
RLK-Pelle_WAK_LRK10L-1	Solyc06g009550.4.1	46.82	267	137	2	18	284	396	657	7e-75	245
RLK-Pelle_WAK_LRK10L-1	Solyc05g013300.1.1	43.87	269	138	4	18	284	47	304	7e-74	232
RLK-Pelle_WAK_LRK10L-1	Solyc10g076530.2.1	54.15	229	103	2	16	244	273	499	9e-74	237
RLK-Pelle_WAK_LRK10L-1	Solyc09g060110.4.1	46.82	267	138	2	18	284	621	883	2e-73	244
RLK-Pelle_WAK_LRK10L-1	Solyc07g007780.3.1	48.33	269	132	4	17	283	239	502	2e-73	236
RLK-Pelle_WAK_LRK10L-1	Solyc03g044160.3.1	45.42	273	139	3	18	284	484	752	2e-73	242
RLK-Pelle_WAK_LRK10L-1	Solyc07g008400.3.1	44.98	269	143	2	16	284	529	792	9e-73	241
RLK-Pelle_WAK_LRK10L-1	Solyc01g059910.2.1	45.56	270	140	4	16	284	453	716	1e-72	240
RLK-Pelle_WAK_LRK10L-1	Solyc10g085670.2.1	45.93	270	137	4	17	284	634	896	2e-72	241
RLK-Pelle_WAK_LRK10L-1	Solyc01g102710.2.1	47.39	268	133	4	18	284	640	900	2e-72	241
RLK-Pelle_WAK_LRK10L-1	Solyc01g102700.4.1	44.68	282	147	5	5	284	629	903	3e-72	240
RLK-Pelle_WAK_LRK10L-1	Solyc12g098960.2.1	45.62	274	145	2	11	284	179	448	3e-72	233
RLK-Pelle_WAK_LRK10L-1	Solyc01g102680.4.1	47.39	268	133	4	18	284	646	906	4e-72	240
RLK-Pelle_WAK_LRK10L-1	Solyc06g009540.1.1	46.07	267	139	2	18	284	554	815	5e-72	239

## Sheet: S5 AtWAK-RLKs sequence
Name	GeneID	Amino Acid Sequence
AtWAK1	At1g21250	MKVQEGLFLVAIFFSLACTQLVKGQHQPGENCQNKCGNITIEYPFGISSGCYYPGNESFSITCKEDRPHVLSDIEVANFNHSGQLQVLLNRSSTCYDEQGKKTEEDSSFTLENLSLSANNKLTAVGCNALSLLDTFGMQNYSTACLSLCDSPPEADGECNGRGCCRVDVSAPLDSYTFETTSGRIKHMTSFHDFSPCTYAFLVEDDKFNFSSTEDLLNLRNVMRFPVLLDWSVGNQTCEQVGSTSICGGNSTCLDSTPRNGYICRCNEGFDGNPYLSAGCQDVNECTTSSTIHRHNCSDPKTCRNKVGGFYCKCQSGYRLDTTTMSCKRKEFATTILLVTTIGFLVILLGVACIQQRMKHLKDTKLREQFFEQNGGGMLTQRLSGAGPSNVDVKIFTED…
AtWAK2	At1g21270	MKVQEGLFVVAVFYLAYTQLVKGQPRKECQTRCGNVAVEYPFGTSPGCYYPGDESFNLTCNEQEKLFFGNMPVINMSLSGQLRVRLVRSRVCYDSQGKQTDYIAQRTTLGNFTLSELNRFTVVGCNSYAFLRTSGVEKYSTGCISICDSATTKNGSCSGEGCCQIPVPRGYSFVRVKPHSFHNHPTVHLFNPCTYAFLVEDGMFDFHALEDLNNLRNVTTFPVVLDWSIGDKTCKQVEYRGVCGGNSTCFDSTGGTGYNCKCLEGFEGNPYLPNGCQDINECISSRHNCSEHSTCENTKGSFNCNCPSGYRKDSLNSCTRKVRPEYFRWTQIFLGTTIGFSVIMLGISCLQQKIKHRKNTELRQKFFEQNGGGMLIQRVSGAGPSNVDVKIFTEKGMKE…
AtWAK3	At1g21240	MKFQEGVFLVVIFFLAYTQLVKGQHQPREDCKLKCGNVTIEYPFGISTGCYYPGDDNFNLTCVVEEKLLLFGIIQVTNISHSGHVSVLFERFSECYEQKNETNGTALGYQLGSSFSLSSNNKFTLVGCNALSLLSTFGKQNYSTGCLSLCNSQPEANGRCNGVGCCTTEDFSVPFDSDTFQFGSVRLRNQVNNSLDLFNTSVYQFNPCTYAFLVEDGKFNFDSSKDLKNLRNVTRFPVALDWSIGNQTCEQAGSTRICGKNSSCYNSTTRNGYICKCNEGYDGNPYRSEGCKDIDECISDTHNCSDPKTCRNRDGGFDCKCPSGYDLNSSMSCTRPEYKRTRIFLVIIIGVLVLLLAAICIQHATKQRKYTKLRRQFFEQNGGGMLIQRLSGAGLSNID…
AtWAK4	At1g21210	MKVQRLFLVAIFCLSYMQLVKGQTLPRCPEKCGNVTLEYPFGFSPGCWRAEDPSFNLSCVNENLFYKGLEVVEISHSSQLRVLYPASYICYNSKGKFAKGTYYWSNLGNLTLSGNNTITALGCNSYAFVSSNGTRRNSVGCISACDALSHEANGECNGEGCCQNPVPAGNNWLIVRSYRFDNDTSVQPISEGQCIYAFLVENGKFKYNASDKYSYLQNRNVGFPVVLDWSIRGETCGQVGEKKCGVNGICSNSASGIGYTCKCKGGFQGNPYLQNGCQDINECTTANPIHKHNCSGDSTCENKLGHFRCNCRSRYELNTTTNTCKPKGNPEYVEWTTIVLGTTIGFLVILLAISCIEHKMKNTKDTELRQQFFEQNGGGMLMQRLSGAGPSNVDVKIFT…
AtWAK5	At1g21230	MKVHSLFLMAIFFYLAYTQLVKAQPRDDCQTRCGDVPIDYPFGISTGCYYPGDDSFNITCEEDKPNVLSNIEVLNFNHSGQLRGLIPRSTVCYDQQTNNDFESLWFRLDNLSFSPNNKFTLVGCNAWALLSTFGIQNYSTGCMSLCDTPPPPNSKCNGVGCCRTEVSIPLDSHRIETQPSRFENMTSVEHFNPCSYAFFVEDGMFNFSSLEDLKDLRNVTRFPVLLDWSIGNQTCEQVVGRNICGGNSTCFDSTRGKGYNCKCLQGFDGNPYLSDGCQDINECTTRIHNCSDTSTCENTLGSFHCQCPSGSDLNTTTMSCIDTPKEEPKYLGWTTVLLGTTIGFLIILLTISYIQQKMRHRKNTELRQQFFEQNGGGMLIQRLSGAGPSNVDVKIFTEE…
AtWAKL1	At1g16120	MKTKTSIFQFIVASVLTLLINDSSAATPPPPISNSSTSCNKTCGGISIPFPFGIGGKDCYLNGWYEVICNTTTSDSNTTVPLLSMINREVVNISLPDSNEPYGLVQIKGPVTSLGCSSNTSEGPQNSLPVLNVTGKGSPYFLTDENRLVAVGCGIKALMTDTESEILGCESSCEHRKSGEEVTNLICTGYRCCQARLPVGRPQAITVNIENSSGGEETCKVAFLTDKRYSPSNVTEPEQFHNNGYVVLELGWYFATSNSRFKSLLGCTNMSRKGSGFSDDNCSCEYDYFSGMSYRNCYCDYGYTGNPYLRGGCVDTDSCEGNHNCGEDAHCVNMPGPMSMCRPNPKITKPTKPPVLQGILIGLSGLVFFVGLFWLFKLIKKRRNINRSKKFFKRNGGLL…
AtWAKL2	At1g16130	MKTETHNRQCIPLAISVLSLFINGVSSARQPPDRCNRVCGEISIPFPFGIGGKDCYLNPWYEVVCNSTNSVPFLSRINRELVNISLNGVVHIKAPVTSSGCSTGTSQPLTPPPLNVAGQGSPYFLTDKNLLVAVGCKFKAVMAGITSQITSCESSCNERNSSSQEGRNKICNGYKCCQTRIPEGQPQVISVDIEIPQGNNTTGEGGCRVAFLTSDKYSSLNVTEPEKFHGHGYAAVELGWFFDTSDSRDTQPISCKNASDTTPYTSDTRCSCSYGYFSGFSYRDCYCNSPGYKGNPFLPGGCVDVDECKLDIGRNQCKDQSCVNLPGWFDCQPKKPEQLKRVIQGVLIGSALLLFAFGIFGLYKFVQKRRKLIRMRKFFRRNGGMLLKQQLARKEGNVE…
AtWAKL3	At1g16140	MTDIESEILGCESSCKDTKSNEVGNSLCNGYKCCQARLPVERPQAVGVNIESNNDTRGEGCKAAFLTSMKYFPSNITKPEWFQADGYAVVELGWYFDTSDSRFRNPLGCTNLTRSSGSYFLTDICLCRYGYFSRMSYRSCYCGSGYRGNPYIRGGCIDIDECEVPNKCGEDTCVNMAGRYSCVPKITKPAKLAHVLRGVLIGLLGLLFFVIGIFGLYKFIRKRRRIIRSMKFFKRNGGLLLKQQLTTKDGSVEMSKIFSSRELEKATDNFSIDRVLGQGGQGTVYKRMLVDGSIVAVKRSKVVDEDKMEEFINEIVLLSQINHRNIVKLLGCCLETEVPILVYEYIPNGDLFKRLHDEYDDYMMTWEVRLRIAVEIAGALSYMHSAASFPIFHRDIKTT…
AtWAKL4	At1g16150	MKKETQNLQCIPLVISVLSLFGVSSARKPPYLCNRVCGGISIPFPFGIGGKECYLNPWYEVVCNTTTSVPFLSRINRELVNIYLPDPTEYYSNGVVHIKGPVTSSGCSTGTSQPLTPQPLNVAGQGSPYFLTDKNLLMAVGCNVKAVMMDVKSQIIGCESSCDERNSSSQVVRNKICSGNKCCQTRIPEGQPQVIGVNIEIPENKNTTEGGCKVAFLTSNKYSSLNVTEPEEFHSDGYAVVELGWYFDTSDSRVLSPIGCMNVSDASQDGGYGSETICVCSYGYFSGFSYRSCYCNSMGYAGNPFLPGGCVDIDECKLEIGRKRCKDQSCVNKPGWFTCEPKKPGQIKPVFQGVLIGSALLLFAFGIFGLYKFIKKQRRSSRMRVFFRRNGGMLLKQQL…
AtWAKL5	At1g16160	MKTKTYRFVCLVASVLTLQLMNGSSAATPPPPPNSKNSSTSCNRTCGGISIPFPFGIGGKDCYLNGWYEVVCNATTSGSSGTTVPFLSRINREVVNISLPEGNNEQYGVVHIKGPVTSLGCSSNTSQVPQKSLPDLNVTGKGSPYFITDENRLVAVGCGTKALMTDIESEILGCESSCKDSKSSQEVTNLLCDGYKCCQARIPVERPQAVGVNIESSGGDGCKVAFLSSKRYSPSNVTIPEQFHAGGYVVVELGWYFATTDSRFRNPLGCINLTYSGSYLSGDSCLCEYGYFSEMSYRNCYCSLGFTGNPYLRGGCIDNDDCKGPNICEEGTCVNVPGGYRCDPKPKIIKPAKPLVLQGVLLGLMGLLFLVVGTLGLIIFIKKRRRIISSRKFFKRNGG…
AtWAKL6	At1g16110	MKKTKTYQVFCIAALSVLTLQLINGSSAATPPPPNSNSSTSCNRACGGVSIPFPFGIGKDCYLNGWYEVICNTSTSGSSGTTVPFLSRINSEVVNISLPDGKKLYGVVHIKGPVTSLGCSSSSSSSQVSEMSLPNLNVTGRGSPYFLTDENCLVMVGCGTKALMKDIESEILGCESSCEDSKSSEEVTNSKCDGYKCCQARIPLERPQVIGINIENTSATRGKEGCSVAFLTNKRYAPMNVTEPEQFHAGGYAVVELGWYFDTSDSRYRNPLGCRNMTRYSSYSSFDKCSCEYDYFSGMSYRICYCNYGYTGNPYLRHGCIDIDECEGHHNCGEGTCVNMPGTHSCEPKITKPEKASVLQGVLISLGVLLFVLGILGLYKFIKKRTRIIRNKNFFKRNG…
AtWAKL7	At1g16090	MSREKFSIYNLLSLLVLLIHGLIAASAQDLTVFSSCQSHCGGIAIPYPFGIGKDCYLNNNEWYEVICNRTSGNPLPVLKSINRELVNISLPDDSSDVFGLTRIKNPVTSLGCSNMEEISLALNVTGSPFFLTGRNTLVAVGCNNNASMTDDKLQIGGCESTCDVGFGQRGRNRSCNGYRCCQAKILSDRLQQIGIKIESLDDEAYSPLNITEPALFYDKGYGTVELGWFIDRLHNMSVVLGFAIQLPRVQAVGVTSEAIEAAGVTVATEAIHISRVDVQILMSVKKPKLKEATIVGKGMIVRISQETLGVNPTKTKD
AtWAKL8	At1g16260	MGVDVKRFLVVMLLLRICEYAAASTFPLALRNCSDHCGNVSVPYPFGIGKGCYKNKWFEIVCKSSSDQQPILLLPRIRRAVTSFNLGDPFSISVYNKFYIQSPLKHSGCPNRDGYSSSSLNLKGSPFFISENNKFTAVGCNNKAFMNVTGLQIVGCETTCGNEIRSYKGANTSCVGYKCCQMTIPPLLQLQVFDATVEKLEPNKQGCQVAFLTQFTLSGSLFTPPELMEYSEYTTIELEWRLDLSYMTSKRVLCKGNTFFEDSYQCSCHNGYEGNPYIPGCQDIDECRDPHLNKCGKRKCVNVLGSYRCEKTWPAILSGTLSSGLLLLIFGMWLLCKANRKRKVAKQKRKFFQRNGGLLLQQQTSFLHGSVNRTKVFSSNDLENATDRFNASRILGQGG…
AtWAKL9	At1g69730	MSSYNSFSLWILFSLQLCFILDSADRTVSLCQPDCGGIKIPYPFGMGKGCYLEKWYEITCNTSTSGKLVPYLSVINKEVVGISLPTEGRGSRYNNPYQSVNIKNPIASKECSSNGEELGSLLNLTGTPFYVSQHNELVAVGCNNTASLTNVKPSIVQCTSSCSTKPHTHIKDYLAVLNCQNYNGYEKNCNEDSSMDESIMDETSCNGIGCCNAYMRGGSIQQIVGVTIENTITRGCKVAFLTNKAEYLSNKSDPQKLHARGYSTVELGWFIHTTNHSFIKSLGCYSVKEYNNERYTSTQRRINITSCICDDNAYLSYARCSCTRGFQGNPYRLGGCKDINECKEEEGMTYCGTNKCVNLQGHFKCVYNNHRPLAIGLGASFGSLIFVVGIYLLYKFIKK…
AtWAKL10	At1g79680	MSSNCSCSLLSLFSLLLIIDLTVASSCPKTCGGIDIPYPFGIGTGCYLEKWYEIICVNNSVPFLSIINREVVSISFSDMYRRFFNVGYGSIRIRNPIASKGCSSGGQEFGSLLNMTGYPFYLGDNNMLIAVGCNNTASLTNVEPSIVGCESTCSTNQDIPINDYLGVLYCNARYGDSEYCKNISIMNDTSCNGIGCCKASLPARYQQIIGVEIDDSNTESKGCKVAFITDEEYFLSNGSDPERLHANGYDTVDLRWFIHTANHSFIGSLGCKSIDEYTILRRDNREYGIGCLCDYNSTTTGYATCSCASGFEGNPYIPGECKDINECVRGIDGNPVCTAGKCVNLLGGYTCEYTNHRPLVIGLSTSFSTLVFIGGIYWLYKFIRRQRRLNQKKKFFKRN…
AtWAKL11	At1g19390	MRCDNNYSFSILFSLLLILILDSKVVSLSTSCQSKSVCGNINIPYPFGIEKGCYLNEWYKIECKNATYPFLFKMGMAVVNISLPGDDGYNNPVSYGSIRVKIPITSIGCSRDGKESGSVLNFTDSPFYFGIGNSLVAVGCNSKASLTNINPSKVGCELNCTASKETLPSKSIPFFDKTGCSNNKLPYYSSLCTKNNGEDERSCDGNGCCIAGLLDSEAPQVIGINIESFDHGNSTKLECRVAFLTDDVSPFSNASEPKRLFAKRYATVSLGWVIQTKNLSFVNSLSCKNTKEYDNSTYNIKLVTSCICNNVTISGTDYANCGCSQGYEGNPYLPGGCKDINECLRNSYGQRQNCRESDTCVNLPGTFNCIGNKTRVTMIGVGSAFGILVLVVGIWWLRK…
AtWAKL12	At1g22720	MIIKSSAHSTGNPYVLNGCKDIDECKELANGRPNICTDGGTCQNSPESYRCDLRDQKESDDPHLCRTTIGVLIVLLVIVSCIKQKIKHRKDIELRQIFFEQNGGGMLIHRLSGSGPSNVDVKIFTEEAMKEATNSYDESRILGQGGQGKVYKGILSDNFIVAIKKARLGDSSQVEHFINEVLILSQINHMNVIKILGCCLEIELFLLQLALGSLVIRHS
AtWAKL13	At1g17910	MRGNKNYYFLSLLYFLSLPILHFSSCTHKCGDIQIPFPFGIGEIGCYLDEWYQVECRPSATSGKVFPFLPKINMEVVNISLPGTNDDIFYTYPSFSSIRVKSPVASMGCSTDGNDSGLTLNFTETPFFFGDQNNLVAVGCNNKASLTNVEPTMVGCESTCTTSNNSRSIPFFNKVGCSGSVDSVTRDLLPKNYIPVCSTTKIQDDTLICNGEGCCQAKAPVGSQQLIGVTITNSTNGNLTKGGGCKVAFLTDEVYTLSNATDPEQFFSKGVTVSLGWFITKNHSFLQSLDCQNRGELDKGKKRTRQCTCDNHIASGMGYASCACASGYKGNPYVSDDCQDINECTEYKNPCGDTRILYRNTCINTSGGHRCIDYHIPEVMLGLGAGFFVLIVGGGIWWW…
AtWAKL14	At2g23450	MLRSIFDFNQRSTKMVMISHKLDLILVFIIVIGGSIFRRVSANFTVPCNGRCGGLTLPYPFGFSNGCSIRFDCSAAEKPMIGDFSVQNVTENSIFVGLSHNCTRKIEDMNPLFGENFAPTSENSFLMENCNRTTDGCSIKQKFLENVLKLKSCDATGNISCFSLDSNSSSKNSAKFFSMKTLRNSSCSLLFSSIAFESVGVNAGIALEFERVRLGWWLKGGCESGTCAANTDCTDVETPHGYAGHRCSCLDGFHGDGYTNPCQRALPECRGSKLVWRHCRSNLITIVGGTVGGAFLLAALAFFFFCKRRRSTPLRSHLSAKRLLSEAAGNSSVAFFPYKEIEKATDGFSEKQKLGIGAYGTVYRGKLQNDEWVAIKRLRHRDSESLDQVMNEIKLLSSV…
AtWAKL15	At3g53840	MELPWLSLTTFTLSLLIYFSSTTQAFKRCPNCGSTRVPYPLSTGLDCGDPGYRIRCDNYGSLWFDTLNGSTNPIKTIDPSGQRFVLRPPGFEQNKCVSVDIKYHGIQLDLNLPFNVSCSNTVIIMNCTKDGLDAYSSQGFNCSDNSLCHKFLNANLEARGNCRGVTSCCWYKTGASVNTYKVYRARPDMCSAYQSFMNLDLTIPVSKWGEPAVEILWEAPREPVCKSQGDCRDLLNSVCSNDSTNLGQKRCFCKKGFQWDSVNAVCEVNRCSKRKSCKRWSNLPLLGGLAGGVGAILIAGFITKTIVSKQNRRIAGNQSWASVRKLHRNLLSINSTGLDRIFTGKEIVKATDNFAKSNLLGFGGFGEVFKGNLDDGTTVAVKRAKLGNEKSIYQIVNEV…
AtWAKL16	At3g25490	MKLQHVVYLVAIFFVVAIFVIACIEENKYLVWIMIILANTTNILSLVRSISYIKNIRKHQKDTKIQRQLFFEKNGGGMLIERLSGAGSSNIDFKIFTEEDMKEATNGYDVSRILGQGGQWTVYKGILPDNSIVAIKKTRLGDNNQVEQFINEVLVLSQINHRNVVKLLGCCLETEVPLLVYEFITGGSLFDHLHGSMFVSSLTWEHRLEIAIEVAGAIAYLHSGASIPIIHRDIKTENILLDENLTAKVADFGASKLKPMDKEQLTTMVQGTLGYLDPEYYTTWLLNEKSDVYSFGVVLMELISGQKALCFERPETSKHLVSYFVLATKENRLHEIIDDQVLNEENQREIHEAARVAVECTRLKGEERPRMIEVAAELETLRAKTTKHNWLDQYPEENV…
AtWAKL17	At4g31100	MSYKNTNNSHLILFKLLLLLILYSADLTASSSCRSECGGCKCGGIAIPYPFGIGKGCYLEKSYEIECLNTSGKLVPFLSVISKEVVSIHLPGRQSFGSVRVRSPITSAGCSSDGKDSAPVMNLTDSPFFVSDINNLVGVGCSSKVSLEHIKQNMVGCELNCSTTNASDSNSIPFFDKTGCSFSYTFAQVCTGNKPEDMGCDGRGCCQASLPREPQQVIGIRIESNDGKSTTSGDCRVAFLTDEFFSLSKLTKPEQLHAKRYATLSLGWIMQTRNTSFVNSLACKIRKDTDTAYSNDQSIKCICDYTMSIISDIRYANCECNLGYKGNPYDSDGCRDIDECKENPKYCKETDTCVNFEGGYRCVGDKTKAIMIGAGTGFGVLVLVGGVWWLRKFLVKRRM…
AtWAKL18	At4g31110	MSNESTNCSFFLNLFMLLLLLIFYSADACQRECGGISIPYPFGIGKDCCLEKYYEIECRNTTSRKLVPLLSFINKEVVSISLPSADSHFAYEVSDQERHESFGLVRVKFPITSAGCFNDGKESGGGSKMNFTGSPFFIDRSNSLIAAGCNSKVSLMYIKPKMVGCELSCNTSKDSYSNSIPFVEAGCSSNVLPYSQDQGCPEEIAEETGCNGIGCCQASLPNEPQQVIGIRTENNDGNSTTKVECTVSAFLTDEIYALPKATKTEHLLAKRYATVSLGWVIQTSNRSFLDSLALACKDREDYRNTTNLERKCTCGRITISETSYANCGCTYGYTGNPYVLNGCKDIDECKVKFEYCGKTETCVNFEGGYRCVRDKTKAIMIGAGTGFGVLVLVGGLWWL…
AtWAKL19	At5g02070	MEKKRSYYALLIPTLLTVWLACAGHSCARHAKAKPPMAGPPRCPNCGPMVVPYPLSTGPTCGDQAYRINCVGGKLYFGALHGSSYVITSINSVTQRIVLRPPGLASSVSCISADVSKQGLELDPHLPFSITSSNTILLLNCSQAMLQAPIDCSPTSLCYSYIKNNASPCSKAPLCCTFRTDGSQTAYTIRINGGGCLAYQSFVGLNPNKEVPPPGKKWPDTGLELQWALPKEPVCKTDVDCNLLLGKSKCLPDPTSLGLKRCSCKKGLEWDPVNAICGKCRHGKHCKKKKKTVVFAGAAVAVVGVTLAIAVAVIGTKHSHQKVKKDIHKNIVKEREEMLSANSTGKSSRIFTGREITKATNNFSKDNLIGTGGFGEVFKAVLEDGTITAIKRAKLNNTK…
AtWAKL20	At5g66790	MAETPQPYLIFVFFVFTLTVATQTTGSVKCKTSLLRYPFGFSDGYPIRFNCSEITGEAVIGEFAVQEVTNSNIYVEIPPVCKRNIRKIEQLFRENLAPSKLQNIILVQGCKKQNKSSNCLIRNKFVENRLNLSKCKSPVSCLDGATTTTADVMSLGDVVNGSGCKYWFSSISQSQVSVNLGRLKLDWWLKGSCSNTTCSENADCAKVKLDDGGLGHRCTCREGFSGKAFTVPGGCHRLVYKRKGLHKLVVLGTAGILVGVLVIVVLIATYFFRNKQSASSERASIANRLLCELAGNSSVPFYTYKEIEKATDSFSDKNMLGTGAYGTVYAGEFPNSSCVAIKRLKHKDTTSIDQVVNEIKLLSSVSHPNLVRLLGCCFADGEPFLVYEFMPNGTLYQHL…
AtWAKL21	At1g79670	MKRRRLFFSVLLSILTLFINGPLITTAQSPPSSSTSCNRICGGIEIPFPFGIGRRDCFLNDWYEVVCNSTTSGKSLAPFLYKINRELVSITLRSSIDSSYGVVHIKSPVTSSGCSQRPVKPLPLNLTGKGSPFFITDSNRLVSVGCDNRALITDIESQITGCESSCDGDKSRLDKICGGYTCCQAKIPADRPQVIGVDLESSGGNTTQGGNCKVAFLTNETYSPANVTEPEQFYTNGFTVIELGWYFDTSDSRLTNPVGCVNLTETGIYTSAPSCVCEYGNFSGFGYSNCYCNQIGYRGNPYLPGGCIDIDECEEGKGLSSCGELTCVNVPGSWRCELNGVGKIKPLFPGLVLGFPLLFLVLGIWGLIKFVKKRRKIIRKRMFFKRNGGLLLKQQLTTR…

## Sheet: S6 Cis-acting elements 
	anaerobic	light																					MeJA		abscisic acid	gibberellin			salicylic acid	auxin			wound-responsive	endosperm expression	low-temperature responsiveness	MYB binding site involved in drought-inducibility								MYB binding site involved in light responsiveness	defense and stress responsiveness	protein binding site		60K protein binding site	AT-rich DNA binding protein (ATBP-1
	ARE	Box 4	AT1-motif	GT1-motif	TCCC-motif	TCT-motif	G-box	GATA-motif	GA-motif	chs-CMA1a	GT1-motif	ACE	ACA-motif	AE-box	3-AF1 binding site	Sp1	AAAC-motif	ATCT	Gap-box	LAMP-element	I-box	L-box	CGTCA-motif	TGACG-motif	ABRE	P-box	TATC-box	GARE-motif	TCA-element	AuxRR-core	AuxRE	TGA-element	WUN-motif	GCN4_motif	LTR	MBS	MYB	MYB-lke	MYC	Myb	Myb-binding	Myc	MYB recognition site	MRE	TC-rich repeats	HD-Zip 3	Box III	Unnamed__1	AT-rich element
WAK1	√	√		√	√	√																	√	√										√		√	√	√	√	√	√				√	√		√
WAK2	√	√								√	√												√	√					√			√	√				√			√
WAK3		√		√		√	√																√	√	√			√				√	√			√	√	√	√	√	√				√				√
WAK4		√					√			√													√	√	√								√				√		√									√
WAK5		√					√			√															√	√						√	√						√
WAK6		√					√	√		√											√		√	√		√			√	√			√			√	√		√	√
WAK7	√			√		√	√	√															√	√	√			√	√	√			√			√	√	√	√	√	√						√
WAK8	√	√				√				√													√	√	√											√	√		√	√	√
WAK9		√				√		√	√																				√				√		√								√
WAK10		√		√		√																							√						√	√	√	√	√	√
WAK11		√		√			√							√					√						√				√			√					√	√	√	√	√				√
WAKL1	√			√	√		√	√	√	√							√				√		√	√	√		√		√								√	√	√	√	√
WAKL2	√	√		√	√	√	√					√									√				√				√							√			√	√								√
WAKL3	√		√	√	√	√										√			√		√				√										√		√	√	√		√				√			√	√
WAKL4				√		√		√															√	√												√			√	√
WAKL5		√		√			√			√										√					√				√						√		√	√	√	√		√							√
WAKL6	√	√		√			√											√				√	√	√	√	√		√	√							√	√	√	√	√
WAKL7	√			√		√		√		√																√				√		√			√		√	√		√	√	√
WAKL8			√			√								√						√									√				√				√	√	√	√		√
WAKL9		√		√		√				√										√	√			√					√	√						√			√	√
WAKL10	√					√	√					√			√								√	√	√		√	√		√	√	√	√			√	√	√				√		√			√
WAKL11	√	√		√		√		√						√							√				√				√								√	√	√	√							√
WAKL12	√	√	√				√	√						√				√					√	√	√								√				√		√		√		√
WAKL13	√	√				√																	√	√												√			√	√
WAKL14	√	√		√	√									√									√	√		√			√			√	√			√	√	√	√	√	√	√
WAKL15		√		√				√	√			√		√		√												√					√		√		√	V	√	√	√	√			√
WAKL16	√			√		√	√						√										√	√	√	√							√				√	√	√								√
WAKL17	√	√		√		√	√	√		√					√				√				√	√	√								√				√	√	√
WAKL18		√				√	√		√	√				√						√			√	√		√						√				√	√	√
Space count	13	8	26	11	24	11	14	19	25	18	28	26	28	22	27	27	28	27	26	25	23	28	12	11	13	22	27	24	15	24	28	21	15	28	23	15	6	11	5	9	18	23	27	28	24	28	25	25	26
Number	1	2	3	4	5	6	7	8	9	10	11	12	13	14	15	16	17	18	19	20	21	22	23	24	25	26	27	28	29	30	31	32	33	34	35	36	37	38	39	40	41	42	43	44	45	46	47	48	49
[truncated: 8 more columns]

## Sheet: S7 2012 nature RNA-seq date
			normalized expression (RPKM)
		gene ID	Heinz_1cm_fruit_rep1	Heinz_1cm_fruit_rep2	Heinz_2cm_fruit_rep1	Heinz_2cm_fruit_rep2	Heinz_3cm_fruit_rep1	Heinz_3cm_fruit_rep2	Heinz_MG_fruit_rep1	Heinz_MG_fruit_rep2	Heinz_B_fruit_rep1	Heinz_B_fruit_rep2	Heinz_B+10_fruit_rep1	Heinz_B+10_fruit_rep2
WAK1	WAK1	Solyc02g068660	0.95	0.97	0.75	0.54	0.46	0.75	0.69	0.67	0.13	0.14	0.04	0
WAK2	WAK2	Solyc07g007020	0.71	0.72	0.32	0.28	0.29	0.3	0.05	0.08	0.03	0	0.06	0.15
WAK3	WAK3	Solyc09g014710	0.05	0	0	0.05	0.12	0.2	0.32	0.4	0.04	0.27	0.25	0.32
WAK4	WAK4	Solyc09g014720	0.2	0.15	0.18	0.26	0.24	0.21	0.11	0.14	0.04	0.04	0	0.03
WAK5	WAK5	Solyc09g014730	0	0	0	0	0	0	0	0	0	0	0	0
WAK6	WAK6	Solyc09g014740	0	0	0	0.14	0.36	0.32	3.65	3.09	1.05	1.86	0.06	0.09
WAK7	WAK7	Solyc09g015230	0	0	0	0	0	0	0	0	0	0	0	0
WAK8	WAK8	Solyc09g015240	0	0	0	0	0	0	0	0	0	0	0	0
WAK9	WAK9	Solyc10g076530	0.47	0.24	1.15	0.75	1.23	0.65	0.17	0.36	0.12	0.13	0	0
WAK10	WAK10	Solyc10g076550	2.59	2.92	1.88	1.94	1.75	1.92	0.32	0.62	0.08	0.08	0	0.06
WAK11	WAK11	Solyc11g072140	0.1	0.05	0	0	0	0	0	0	0	0	0	0
WAKL1	WAKL1	Solyc02g086270	0.57	0.65	1.86	1.22	1.28	1.07	5.82	5.48	2.98	2.85	0.98	1.18
WAKL2	WAKL2	Solyc02g090110	4.02	3.1	5.02	4.08	4.99	6.05	15.94	17.1	16.27	16.37	16.85	15.26
WAKL3	WAKL3	Solyc03g119240	0	0.05	0.19	0.06	0.09	0.04	0.88	1.36	0.25	0.26	0.1	0.14
WAKL4	WAKL4	Solyc04g007390	0.64	1.3	0.92	0.8	0.98	0.71	6.2	5.51	0.67	0.96	0.07	0.07
WAKL5	WAKL5	Solyc04g079710	4.12	3.26	3.99	2.78	3.78	2.89	1.62	1.75	0.31	0.12	0.13	0.13
WAKL6	WAKL6	Solyc05g008930	4.43	3.49	4.97	3.61	3.86	4.63	6.23	5.98	7.51	8.14	7.84	7.12
WAKL7	WAKL7	Solyc05g008940	0.15	0.15	0.31	0.21	0.04	0.13	1.11	1.89	1.37	1.22	0.61	0.54
WAKL8	WAKL8	Solyc05g008950	0.04	0.05	0.05	0.19	0	0.11	0.2	0	0	0.11	0	0
WAKL9	WAKL9	Solyc05g008960	0.16	0.27	0.26	0.34	0.48	0.4	0.3	0.24	0.04	0.22	0.03	0.04
WAKL10	WAKL10	Solyc05g008970	0.09	0.09	0	0.09	0.07	0.14	0.19	0.08	0	0	0.06	0.06
WAKL11	WAKL11	Solyc05g008980	0.12	0.18	0.28	0.19	0.19	0.39	0.45	0.05	0	0.09	0.04	0
WAKL12	WAKL12	Solyc05g008990	0.11	0.16	0	0.11	0	0.04	0.18	0.05	0	0	0	0
WAKL13	WAKL13	Solyc05g009010	3.25	3.96	2.86	2.49	3.12	1.95	16.92	13.25	3.67	3.69	7.27	6.07
WAKL14	WAKL14	Solyc05g010530	1.24	0.75	0.68	0.86	1.44	1.19	0.62	1.19	0.68	0.8	0.52	0.41
WAKL15	WAKL15	Solyc09g008640	1.19	1.02	1.53	1.2	1.82	1.78	0.77	0.92	0.34	0.51	0.04	0.13
WAKL16	WAKL16	Solyc09g011200	0	0	0	0	0	0	0	0	0	0	0	0
WAKL17	WAKL17	Solyc12g036330	0.91	0.8	1.26	1.29	1	0.71	1.08	0.78	0.43	0.25	0.12	0.16
WAKL18	WAKL18	Solyc12g088040	2.66	3.08	1.63	1.48	0.58	0.58	0.78	0.76	0.25	0.05	0.16	0.3

## Sheet: S8 RNA-seq date of wounding
	GeneID	transcript_id	WT_W0-1_FPKM	WT_W0-2_FPKM	WT_W0-3_FPKM	WT_W1-1_FPKM	WT_W1-2_FPKM	WT_W1-3_FPKM	Length	WT_W0-Expression	WT_W1-Expression	log2FoldChange(WT_W1/WT_W0)	Pvalue	Padj	Up/Down-Regulation	Pathway	GO Component	GO Function	GO Process	Description
WAK1	Solyc02g068660.2.1	Solyc02g068660.2.1	2.05	2.14	2.06	3.09	4.04	3.12	2276	44.96	64.81	0.699927	0.0134187	0.0351092	*	-	-	-	-	Kinase, putative (AHRD V3.3 *** B9RE26_RICCO)
WAK2	Solyc07g007020.3.1	Solyc07g007020.3.1	4.65	3.22	4.28	0.97	0.62	0.43	3009	117.03	17.34	-2.52196	5.76793e-15	5.34641e-14	Down	-	-	-	-	Kinase family protein (AHRD V3.3 *** B9GLQ0_POPTR)
WAK3	Solyc09g014710.3.1	Solyc09g014710.3.1	0.25	0.43	0.25	1.53	0.83	0.74	3901	11.78	35.08	1.63581	0.000358987	0.00127453	Up	-	-	-	-	Kinase, putative (AHRD V3.3 *** B9RE26_RICCO)
WAK4	Solyc09g014720.2.1	Solyc09g014720.2.1	0.03	0.09	0.12	3.36	2.7	2.02	3506	2.79	81.21	4.64964	9.39639e-20	1.10418e-18	Up	-	-	-	-	Kinase, putative (AHRD V3.3 *** B9RE26_RICCO)
WAK5	Solyc09g014730.3.1	Solyc09g014730.3.1,novel_T010172	8.01	10.81	7.93	2.73	3.09	3.07	3330	287.7	84.08	-1.57392	4.05512e-16	3.9876e-15	Down	-	-	-	-	ATP binding protein, putative (AHRD V3.3 *** B9S2R0_RICCO)
WAK6	Solyc09g014740.2.1
WAK7	Solyc09g015230.1.1
WAK8	Solyc09g015240.1.1
WAK9	Solyc10g076530.2.1	Solyc10g076530.2.1	0.31	0.34	0.3	0.14	0.19	0	2502	7.61	2.26	-1.23059	0.123057	0.237359	*	-	-	-	-	Kinase, putative (AHRD V3.3 *** B9RE26_RICCO)
WAK10	Solyc10g076550.2.1	Solyc10g076550.2.1	2.28	4.79	4.48	10.79	11.27	10.76	2193	80.62	200.16	1.48367	1.05811e-10	7.43962e-10	Up	-	-	-	-	Kinase, putative (AHRD V3.3 *-* B9RJQ3_RICCO)
WAK11	Solyc11g072140.2.1	Solyc11g072140.2.1,novel_T012471,novel_T012472	4.06	3.41	5.19	6.26	6.45	6.48	1901	66.79	94.84	0.677943	0.00607753	0.0171673	*	-	-	-	-	Protein kinase family protein (AHRD V3.3 *** B5RHV5_MUSBA)
WAKL1	Solyc02g086270.3.1	Solyc02g086270.3.1,novel_T002968,novel_T002969	1.49	1	1.28	3.74	4.78	4.11	3280	45.59	117.04	1.51865	8.38642e-10	5.50397e-09	Up	-	-	-	-	Protein kinase family protein (AHRD V3.3 *** AT5G38210.2)
WAKL2	Solyc02g090110.3.1	Solyc02g090110.3.1	4.11	5.24	6.27	23.75	22.23	17.82	2622	131.06	471.56	2.01372	1.32755e-30	2.37137e-29	Up	-	-	-	-	WAK-like kinase
WAKL3	Solyc03g119240.3.1	Solyc03g119240.3.1,novel_T004686	0.13	0.33	0.19	1.8	2.62	2.28	2704	5.22	50.89	3.26686	3.49779e-12	2.71537e-11	Up	-	-	-	-	Protein kinase family protein (AHRD V3.3 *** AT5G38210.2)
WAKL4	Solyc04g007390.2.1
WAKL5	Solyc04g079710.3.1	Solyc04g079710.3.1	13.08	13.34	14.8	27.12	30.37	27.27	4139	554.33	1002.87	1.03621	4.6637e-20	5.54397e-19	Up	-	-	-	-	Kinase, putative (AHRD V3.3 *** B9S8Q9_RICCO)
WAKL6	Solyc05g008930.3.1	Solyc05g008930.3.1,novel_T006153,novel_T006154,novel_T006155,novel_T006156,novel_T006157,novel_T006158,novel_T006159,novel_T006160,novel_T006161,novel_T006162,novel_T006163,novel_T006164,novel_T006165,novel_T006166	55.95	66.16	59.6	85.84	101.09	99.54	2760	1778.02	2252.02	0.525647	2.87939e-07	1.50025e-06	*	-	-	-	-	Protein kinase family protein (AHRD V3.3 *-* AT5G38210.2)
WAKL7	Solyc05g008940.2.1
WAKL8	Solyc05g008950.2.1
WAKL9	Solyc05g008960.2.1
WAKL10	Solyc05g008970.1.1
WAKL11	Solyc05g008980.2.1
WAKL12	Solyc05g008990.2.1
WAKL13	Solyc05g009010.1.1
WAKL14	Solyc05g010530.3.1	Solyc05g010530.3.1	3.97	4.05	3.69	9.43	7.39	10.01	3877	146.59	297.61	1.18427	1.57858e-12	1.25609e-11	Up	-	-	GO:0004672//protein kinase activity;GO:0005524//ATP binding	GO:0006468//protein phosphorylation	Protein kinase family protein (AHRD V3.3 *-* AT5G38210.2);Dbxref=InterPro:IPR000719,Pfam:PF00069
WAKL15	Solyc09g008640.1.1	Solyc09g008640.1.1	6.96	4.7	7.07	1.77	1.52	2.03	1887	110.17	27.68	-1.78076	7.84753e-10	5.16902e-09	Down	-	-	-	-	Kinase family protein (AHRD V3.3 *** A0A061EUG0_THECC)
WAKL16	Solyc09g011200.2.1	Solyc09g011200.2.1	0	0.05	0	0	0	0	2277	0.35	0	-0.445131	0.517919	0.654488	*	-	-	-	-	Protein kinase family protein (AHRD V3.3 *** AT5G02070.1)
WAKL17	Solyc12g036330.1.1
WAKL18	Solyc12g088040.2.1	Solyc12g088040.2.1	1.27	1.56	1.63	2.94	3.35	4.6	2021	28.41	60.69	1.24708	0.000111822	0.000429792	Up	-	-	-	-	Kinase, putative (AHRD V3.3 *** A0A061FTR2_THECC)

[truncated: 2 more sheets: S9 qRT-PCR primers, S10 HMM search output]
